# Supplementary material for: Phytochemical and Flavor Characteristics of Mulberry Juice Fermented with Lactiplantibacillus plantarum BXM2
Source: Foods. 2024 Aug 23;13(17):2648. doi: 10.3390/foods13172648 (PMC11394243; doi:10.3390/foods13172648)
Supplement: Supplementary file 1 [file foods-13-02648-s001.zip]

Archive with 1 entries (1 files):
- foods-3100637-supplementary.xlsx
