# Supplementary material for: Phytochemical and Flavor Characteristics of Mulberry Juice Fermented with Lactiplantibacillus plantarum BXM2
Source: Foods. 2024 Aug 23;13(17):2648. doi: 10.3390/foods13172648 (PMC11394243; doi:10.3390/foods13172648)
Supplement: Supplementary file 1 [file foods-13-02648-s001.zip › foods-3100637-supplementary.xlsx]

## Sheet: Sheet1
Index	Q1 (Da)	Q3 (Da)	Molecular weight (Da)	Formula	Ionization model	Compounds	Class I	Class II	CAS	Level	CK-1	CK-2	CK-3	FM-1	FM-2	FM-3	QC01	QC02	QC03	cpd_ID	kegg_map	mw_cpd_ID	mw_map
Zmmp002946	295.13	120.08	294.122	C14H18N2O5	[M+H]+	(3-(carboxyamino)-2-methylpropanoyl)phenylalanine	Amino acids and derivatives	Amino acids and derivatives	-	2	667573	619373	589106	1.08301e+06	684569	959066	984368	910947	908455	-	-	-	-
Wbkp008219	699.36	699.36	698.343	C38H46N6O7	[M+H]+	(3S,3'S)-N,N'-((1R,2R)-5-((3,4,5-trihydroxy-6-methyltetrahydro-2H-pyran-2-yl)oxy)cyclohex-3-ene-1,2-diyl)bis(2-methyl-2,3,4,9-tetrahydro-1H-pyrido[3,4-b]indole-3-carboxamide)	Alkaloids	Alkaloids	-	2	4.92309e+06	4.59443e+06	5.06251e+06	926060	1.01873e+06	978727	3.02521e+06	2.80304e+06	2.51283e+06	-	-	-	-
Wbwp006397	357.13	307.1	356.126	C20H20O6	[M+H]+	(3r,4r)-3-(2h-1,3-benzodioxol-5-ylmethyl)-4-[(4-hydroxy-3-methoxyphenyl)methyl]oxolan-2-one*	Lignans and Coumarins	Lignans	-	1	71419.5	49734	61319.1	40014	47113.1	43868.3	54609.2	52720.6	51971.4	-	-	-	-
Lmsp102909	371.21	133.1	370.199	C19H30O7	[M+H]+	(6S,9R)-Deoxysappanol	Phenolic acids	Phenolic acids	-	2	163266	379456	238620	405301	367413	314016	248014	235281	349995	-	-	-	-
Zahn005590	359.15	329.14	360.157	C20H24O6	[M-H]-	(7'S,8R,8'R)-3,5'-dimethoxy-3',4,9'-trihydroxy-7',9-epoxy-8,8'-lignan	Lignans and Coumarins	Lignans	-	2	34378.3	16832.4	34378.3	41374.9	28197	43163.1	31454	28015.3	25644.8	-	-	-	-
HX1371	361.16	189.09	360.157	C20H24O6	[M+H]+	(7S,8R)-dihydrodehydrodiconferyl alcohol	Lignans and Coumarins	Lignans	-	1	594788	765403	643898	524350	683643	325534	573940	412176	464588	-	-	-	-
Walp012785	337.27	263.24	336.266	C21H36O3	[M+H]+	(Oxiran-2-yl)methyl octadeca-9,12-dienoate*	Lipids	Glycerol ester	856386-19-1	1	138004	144174	50258.5	10051.7	10051.7	10051.7	67246	68100.4	64021.6	-	-	-	-
MWSslk133	257.18	195.18	258.183	C14H26O4	[M-H]-	1,14-Tetradecanedioic Acid	Lipids	Free fatty acids	821-38-5	2	42484.2	47594.8	45971.9	75499.5	79860.2	78148.7	72368.5	69455.8	74304.7	-	-	-	-
Wbtp004753	303.05	229.05	302.043	C15H10O7	[M+H]+	1,2,3,7,8-pentahydroxy-6-methylanthracene-9,10-dione	Flavonoids	Other Flavonoids	-	2	828063	1.71311e+06	2.19422e+06	1.17841e+06	1.46825e+06	1.66853e+06	1.5987e+06	1.30789e+06	1.03328e+06	-	-	-	-
Wbtp004961	303.05	229.05	302.043	C15H10O7	[M+H]+	1,2,4,5-tetrahydroxy-7-(hydroxymethyl)anthracene-9,10-dione	Flavonoids	Other Flavonoids	-	2	1.95485e+06	1.30194e+06	1.06086e+06	1.30657e+06	1.42588e+06	663982	1.39267e+06	1.39093e+06	775104	-	-	-	-
Lmfn002465	499.15	337.09	500.153	C22H28O13	[M-H]-	1,2,4-Trihydroxynaphthalene-1,4-di-glucoside (Lawsoniaside)	Others	Others	116964-02-4	2	127191	117652	127211	65419.8	39885.8	55847.8	97792.2	69425.9	82690.3	-	-	-	-
Wbtp005759	303.05	303.05	302.043	C15H10O7	[M+H]+	1,2,5,7,8-pentahydroxy-3-methylanthracene-9,10-dione	Flavonoids	Other Flavonoids	-	2	1.52267e+06	1.35712e+06	1.42036e+06	1.08553e+07	1.0473e+07	1.10823e+07	8.34633e+06	8.61679e+06	8.06419e+06	-	-	-	-
Wbtn004362	391.07	229.05	392.074	C18H16O10	[M-H]-	1,3,6,7-tetrahydroxy-2-(3,4,5-trihydroxyoxan-2-yl)xanthen-9-one	Flavonoids	Other Flavonoids	-	2	712438	744504	802115	585595	650409	553750	743226	791947	749772	-	-	-	-
Wbtn004381	319.04	183.03	320.053	C15H12O8	[M-H]-	1,3,6,8-tetrahydroxy-2,5-dimethoxyxanthen-9-one	Flavonoids	Other Flavonoids	-	2	1.85287e+06	1.44363e+06	1.77989e+06	4.15049e+06	5.25916e+06	4.60328e+06	3.33817e+06	3.62401e+06	3.33768e+06	-	-	-	-
Wbtn005483	333.06	165.02	334.069	C16H14O8	[M-H]-	1,3,6-trihydroxy-2,5,7-trimethoxyxanthen-9-one	Flavonoids	Other Flavonoids	-	2	1.73831e+07	1.7636e+07	1.42924e+07	1.70431e+06	1.72802e+06	1.88294e+06	6.08119e+06	6.59511e+06	6.13691e+06	-	-	-	-
mws1584	515.12	191.03	516.127	C25H24O12	[M-H]-	1,3-O-Dicaffeoylquinic Acid (Cynarin)	Phenolic acids	Phenolic acids	30964-13-7	2	471878	674418	671391	447811	448917	170697	407879	552984	397542	C10445	-	C10445	-
Wchn003984	337.1	191.06	338.1	C16H18O8	[M-H]-	1,4,8-Trihydroxynaphthalene-1-O-glucoside	Quinones	Naphthol	39015-63-9	1	1.30339e+07	1.42267e+07	1.4425e+07	7.89773e+06	7.41669e+06	6.44467e+06	1.12454e+07	1.12105e+07	9.8467e+06	-	-	-	-
Zbjn003605	677.17	515.14	678.18	C31H34O17	[M-H]-	1,4-O-di-Caffeoyl-3-O-glucoside Quinic Acid*	Phenolic acids	Phenolic acids	-	2	620178	734047	608294	314933	328265	174842	367213	532478	529700	-	-	-	-
Zmsp000306	134.08	68.05	133.074	C5H11NO3	[M+H]+	1,4-dideoxy-1,4-imino-D-arabinitol	Alkaloids	Pyrrole alkaloids	-	1	5.09893e+06	5.45446e+06	5613615	5.44991e+06	5.4275e+06	5.35423e+06	4.92163e+06	5.60401e+06	5603115	-	-	-	-
Lhgp102203	329.17	137.06	328.168	C20H24O4	[M+H]+	1,5-Bis(4-hydroxyphenyl)-1-methoxy-2-(methoxymethyl)-4-pentene	Others	Others	-	2	1.47981e+06	1.35294e+06	1.42391e+06	85388.9	91107.2	43598.8	648283	644289	613874	-	-	-	-
Waxn004217	677.18	515.14	678.18	C31H34O17	[M-H]-	1,5-O-dicaffeoyl-3-O-glucoside-quinic acid*	Phenolic acids	Phenolic acids	-	2	515851	481175	442175	174568	316315	208370	547157	361395	305319	-	-	-	-
MWS0559	161.05	71.01	162.053	C6H10O5	[M-H]-	1,6-anhydro-β-D-glucose	Others	Saccharides	498-07-7	1	4.56709e+06	4.82823e+06	4.53e+06	4.22678e+06	4.71075e+06	4.25722e+06	4.66651e+06	4.29892e+06	4.05947e+06	-	-	-	-
HX1188	361.16	189.09	360.157	C20H24O6	[M+H]+	1,7-Bis-(3,4-dihydroxyphenyl)-5-methoxy-3-heptanone	Others	Others	-	2	731644	783102	719801	500363	513783	355604	466305	513914	650703	-	-	-	-
zjzp122722	289.07	153.02	288.063	C15H12O6	[M+H]+	1,7-Dihydroxy-3,6-dimethoxyxanthone	Flavonoids	Other Flavonoids	-	2	1.3854e+06	1.44116e+06	1.36729e+06	2.31999e+06	2.41277e+06	2.23512e+06	2.40631e+06	2.20374e+06	2.15442e+06	-	-	-	-
Wbtn009050	255.07	255.06	256.074	C15H12O4	[M-H]-	1,8-dihydroxy-2,6-dimethylxanthen-9-one	Flavonoids	Other Flavonoids	-	2	790570	503234	476902	713256	954597	937335	314583	321810	319888	-	-	-	-
Waln010743	578.35	279.23	579.354	C28H54NO9P	[M-H]-	1-(2,3-dihydroxypropoxy)-3-(((2-(dimethylamino)ethoxy)(hydroxy)phosphoryl)oxy)propan-2-yl (11Z,14Z)-octadeca-11,14-dienoate	Lipids	LPE	-	1	1.22947e+07	1.29841e+07	1.25302e+07	7.54928e+06	7.13604e+06	7.39469e+06	9.76894e+06	1.00677e+07	1.10219e+07	-	-	-	-
Waln009920	576.33	277.22	577.338	C28H52NO9P	[M-H]-	1-(2,3-dihydroxypropoxy)-3-(((2-(dimethylamino)ethoxy)(hydroxy)phosphoryl)oxy)propan-2-yl (8E,11Z,14Z)-octadeca-8,11,14-trienoate	Lipids	LPE	-	1	3.19591e+06	3.28022e+06	3.12481e+06	1.31402e+06	1.38498e+06	1.37958e+06	2.27664e+06	2.50906e+06	2.53169e+06	-	-	-	-
Waln010449	552.33	253.22	553.338	C26H52NO9P	[M-H]-	1-(2,3-dihydroxypropoxy)-3-(((2-(dimethylamino)ethoxy)(hydroxy)phosphoryl)oxy)propan-2-yl (E)-hexadec-9-enoate	Lipids	LPE	-	1	122742	133412	120831	68342	75131.7	65778.8	230787	223105	226250	-	-	-	-
Waln011704	580.36	281.25	581.369	C28H56NO9P	[M-H]-	1-(2,3-dihydroxypropoxy)-3-(((2-(dimethylamino)ethoxy)(hydroxy)phosphoryl)oxy)propan-2-yl (Z)-14-Octadecenoic Acid	Lipids	LPE	-	1	215804	224500	204410	171108	169220	175656	223496	207781	216036	-	-	-	-
Waln011524	554.35	255.23	555.354	C26H54NO9P	[M-H]-	1-(2,3-dihydroxypropoxy)-3-(((2-(dimethylamino)ethoxy)(hydroxy)phosphoryl)oxy)propan-2-yl palmitate*	Lipids	LPE	-	1	11572587	1.2112e+07	1.16617e+07	3.97241e+06	4.0038e+06	4.06637e+06	8.12133e+06	7.43165e+06	7.64859e+06	-	-	-	-
Lmqn000432	333.06	333.06	334.067	C9H19O11P	[M-H]-	1-(sn-Glycero-3-phospho)-1D-myo-inositol	Others	Saccharides	-	1	1.37065e+06	1.5553e+06	1.74644e+06	1.44411e+06	2.20986e+06	2.58134e+06	1.32703e+06	1.72078e+06	1.3769e+06	-	-	-	-
MWS00330g	116.071	70.0662	115.063	C5H9NO2	[M+H]+	1-Amino-1-cyclobutane-carboxylic-acid*	Amino acids and derivatives	Amino acids and derivatives	22264-50-2	1	1.52602e+06	1.47876e+06	1.57908e+06	3.19206e+06	3.059e+06	3.09448e+06	2.62162e+06	2.47157e+06	2.36885e+06	-	-	-	-
pmf0436	164.09	110.06	163.084	C6H13NO4	[M+H]+	1-Deoxynojirimycin	Alkaloids	Piperidine alkaloids	19130-96-2	1	3.52716e+06	3.17998e+06	4.43919e+06	2.00258e+07	1.98278e+07	2.02411e+07	1.20893e+07	1.21559e+07	1.23216e+07	C16843	-	C16843	-
HX1124	245.08	107.05	244.074	C14H12O4	[M+H]+	1-Hydroxy-resveratrol	Others	Stilbene	-	2	927731	887706	788927	426098	392076	364432	633032	612537	646727	-	-	-	-
Zbfn007626	504.31	279.23	505.317	C25H48NO7P	[M-H]-	1-Linoleoyl-2-Lysophosphatidic Acid Monobutylamine Ester	Lipids	Glycerol ester	-	1	1.53813e+06	1.46463e+06	1.27176e+06	675338	513753	803522	1.22077e+06	1.26829e+06	1.44197e+06	-	-	-	-
Lmhp112042	355.28	263.24	354.277	C21H38O4	[M+H]+	1-Linoleoylglycerol*	Lipids	Glycerol ester	2277-28-3	1	1.06493e+06	995551	1.05652e+06	26229.9	23496.8	26685.9	566893	540803	532127	-	-	-	-
Wbtp007822	327.12	271.06	326.115	C19H18O5	[M+H]+	1-Methoxy-2,5-dihydroxy-4-(1,1-dimethyl-2-propenyl)xanthone	Flavonoids	Other Flavonoids	-	2	18810.7	15457.3	23569.1	17701.8	20496	19944.9	35833.6	26232.1	35918	-	-	-	-
mws0847	150.08	133.05	149.07	C6H7N5	[M+H]+	1-Methyladenine	Nucleotides and derivatives	Nucleotides and derivatives	5142-22-3	2	199828	339586	336171	464739	383145	464697	478543	390511	472017	C02216	-	C02216	-
Wcdp010162	353.27	261.22	352.261	C21H36O4	[M+H]+	1-Monolinolenoyl-Rac-Glycerol*	Lipids	Glycerol ester	18465-99-1	1	1.24223e+06	1.23248e+06	1.35535e+06	84396.2	75555.7	90717.7	725864	676647	901194	-	-	-	-
MWSmce549	303.25	57.07	302.246	C17H34O4	[M+H]+	1-Monomyristin	Lipids	Glycerol ester	589-68-4	1	346372	260817	295292	154949	164049	193026	298897	265218	248825	-	-	-	-
Wasn002933	373.11	211.06	374.121	C16H22O10	[M-H]-	1-O-(3,4,5-Trimethoxybenzoyl)-B-D-Glucopyranoside	Phenolic acids	Phenolic acids	-	2	100246	106930	155613	84471.9	88808.9	71060.9	106407	93310.7	104063	-	-	-	-
Lmtn000940	345.08	139.04	346.09	C14H18O10	[M-H]-	1-O-(3,4-Dihydroxy-5-methoxy-benzoyl)-glucoside	Phenolic acids	Phenolic acids	-	1	1.18606e+06	1.14351e+06	1.14659e+06	955049	968403	910924	1.06467e+06	1.14124e+06	1.01598e+06	-	-	-	-
pmn001420	341.09	179.04	342.095	C15H18O9	[M-H]-	1-O-Caffeoyl-β-D-glucose*	Phenolic acids	Phenolic acids	14364-08-0	1	1.41003e+06	956645	1.04938e+06	751331	812798	634677	700047	1.23531e+06	875170	C10433	-	C10433	-
Zmhn002422	355.1	193.05	356.111	C16H20O9	[M-H]-	1-O-Feruloyl-β-D-glucose	Phenolic acids	Phenolic acids	7196-71-6	2	3.67261e+06	6.09925e+06	3.51387e+06	4.91395e+06	5.70635e+06	4.46849e+06	4.38653e+06	4.76109e+06	5.01664e+06	C17759	-	C17759	-
pmb2871	315.072	153.019	316.079	C13H16O9	[M-H]-	1-O-Gentisoyl-β-D-glucoside*	Phenolic acids	Phenolic acids	23445-11-6	1	2.59752e+07	2.75057e+07	2.71733e+07	1.40484e+07	1.53651e+07	1.545e+07	2.03355e+07	2.14803e+07	2.01523e+07	-	-	-	-
Zbfn008434	515.32	279.23	516.33	C27H48O9	[M-H]-	1-O-Linoleoyl-3-O-galactopyranosyl-L-glycerol	Lipids	Glycerol ester	-	1	35304	30777.7	89795.2	100853	110423	92301.7	90105.7	106996	100500	-	-	-	-
HJN003	385.11	223.06	386.121	C17H22O10	[M-H]-	1-O-Sinapoyl-β-D-glucose	Phenolic acids	Phenolic acids	-	1	2.35555e+06	1.85846e+06	1.83082e+06	1.70032e+06	1.4566e+06	1.84013e+06	1.9389e+06	1.882e+06	1.73326e+06	C01175	ko00940,ko01110	C01175	-
Lmtn002565	329.11	167.03	330.095	C14H18O9	[M-H]-	1-O-Vanilloyl-D-Glucose	Phenolic acids	Phenolic acids	-	1	440445	380975	416521	250318	301260	365936	316605	452983	300576	C20470	-	C20470	-
pmb3068	337.09	163.04	338.1	C16H18O8	[M-H]-	1-O-p-Coumaroylquinic acid	Phenolic acids	Phenolic acids	-	2	286035	287002	285973	378051	455157	571930	432664	396254	365200	-	-	-	-
Zbjn003642	499.15	191.06	500.155	C22H28O13	[M-H]-	1-O-rhamnose-3-O-Caffeoyl Quinic Acid	Phenolic acids	Phenolic acids	-	2	355628	330357	354674	352649	327368	337449	309026	386347	375895	-	-	-	-
Wagn011658	653.38	397.14	654.383	C31H58O14	[M-H]-	1-Palmitoyl-Sn-Glycerol 3-O-Diglucoside	Lipids	Glycerol ester	-	1	201947	177479	191836	130938	120914	121012	151008	155048	138381	-	-	-	-
Zmsp001775	238.07	210.08	237.064	C11H11NO5	[M+H]+	1-[2-(furan-2-yl)-2-oxoethyl]-5-oxopyrroidine-2-carboxylic acid	Alkaloids	Pyrrole alkaloids	-	2	260222	258322	256421	99726.4	120618	108286	185550	184248	199441	-	-	-	-
Lmhp011562	353.27	261.22	352.261	C21H36O4	[M+H]+	1-α-Linolenoyl-glycerol*	Lipids	Glycerol ester	-	1	1.30344e+06	1.35786e+06	1.37973e+06	83164	90929.5	85014.9	778921	656444	630977	-	-	-	-
Wbmp010544	699.35	699.35	698.341	C37H50N2O11	[M+H]+	10-Hydroxymethyllycaconitine	Alkaloids	Alkaloids	-	1	5.53256e+06	5.08128e+06	5.32925e+06	1.14368e+06	1.17106e+06	1.01513e+06	3.47564e+06	3.05001e+06	2.59797e+06	-	-	-	-
Waln013216	299.26	141.13	300.266	C18H36O3	[M-H]-	10-Hydroxystearic Acid	Lipids	Free fatty acids	638-26-6	1	116602	116602	116602	1.06742e+06	1.09375e+06	1.02009e+06	655076	622899	583008	-	-	-	-
mws2623	281.25	281.25	282.256	C18H34O2	[M-H]-	11-Octadecanoic acid(Vaccenic acid)*	Lipids	Free fatty acids	506-17-2	1	6.39279e+06	5.04854e+06	5.04373e+06	1.11102e+07	1.17676e+07	9.17917e+06	1.00532e+07	1.02671e+07	9.77051e+06	C21944	-	C21944	-
Zmyn004714	297.24	183.14	298.251	C18H34O3	[M-H]-	12-Hydroxyoctadec-9-Enoic Acid; Ricinoleic acid	Lipids	Free fatty acids	141-22-0	1	130217	115254	124985	352729	363377	370612	293866	293786	292452	C08365	-	C08365	-
MWS5235	299.26	253.25	300.266	C18H36O3	[M-H]-	12-Hydroxyoctadecanoic acid	Lipids	Free fatty acids	106-14-9	2	95933.5	95933.5	95933.5	846708	858837	853911	519644	505830	479668	-	-	-	-
Lmbn005369	295.23	195.14	296.235	C18H32O3	[M-H]-	13(S)-HODE;13(S)-Hydroxyoctadeca-9Z,11E-dienoic acid*	Lipids	Free fatty acids	10219-69-9	1	2.43503e+06	2.3653e+06	2.50067e+06	3.98148e+06	4.07096e+06	3.79683e+06	3.42285e+06	3.1492e+06	3.23347e+06	C14762	ko00591	C14762	-
Wcdp006870	311.22	155.11	310.214	C18H30O4	[M+H]+	13(s)-hydroperoxy-(9z,11e,15z)-octadecatrienoic acid	Lipids	Free fatty acids	67597-26-6	1	356133	330023	359636	29913.4	29913.4	29913.4	165505	149567	149774	C04785	ko00592,ko01100,ko01110	C04785	-
MWS2430	241.22	241.21	242.225	C15H30O2	[M-H]-	13-methylmyristic acid	Lipids	Free fatty acids	2485-71-4	2	89783.7	119954	93794.1	85908.6	72919.8	88968	220123	215501	209358	-	-	-	-
Zmpn003368	293.21	195.14	294.219	C18H30O3	[M-H]-	13S-Hydroxy-9Z,11E,15Z-octadecatrienoic acid	Lipids	Free fatty acids	87984-82-5	2	168226	172828	174234	379693	391668	364658	320740	299221	289845	C16316	ko00592	C16316	-
Walp007738	288.25	88.08	287.246	C16H33NO3	[M+H]+	14-Amino-15-hydroxy-11-methylpentadecanoic acid	Lipids	Sphingolipids	-	1	540546	429831	691359	736929	386931	740618	225309	208951	202231	-	-	-	-
Wcsn010224	277.22	277.22	278.225	C18H30O2	[M-H]-	14-hydroxy-2,6,10-trimethylpentadeca-2,5,10-trien-4-one*	Others	Others	-	1	1.52795e+07	1.51918e+07	1.37993e+07	3.00805e+07	2.81887e+07	2.76368e+07	2.39443e+07	2.13607e+07	2.17905e+07	-	-	-	-
Hmqp005455	297.243	81.07	296.235	C18H32O3	[M+H]+	15(R)-Hydroxylinoleic Acid*	Lipids	Free fatty acids	177931-23-6	1	126091	69810	102746	1.07003e+06	1.11961e+06	1.02296e+06	643072	593090	578714	-	-	-	-
Lmqn006260	301.04	151	302.043	C15H10O7	[M-H]-	2',3',4',5,7-Pentahydroxyflavone*	Flavonoids	Flavones	-	1	1.37626e+06	1.37495e+06	1.41387e+06	1.17305e+07	1.17058e+07	1.15638e+07	8.7581e+06	8.48762e+06	8.45821e+06	-	-	-	-
MWSmce490	167.04	123.05	168.042	C8H8O4	[M-H]-	2',4',6'-Trihydroxyacetophenone	Phenolic acids	Phenolic acids	480-66-0	1	131802	166688	117881	2.2772e+06	2.39764e+06	2.25878e+06	1.49186e+06	1.258e+06	1.2732e+06	C21895	-	C21895	-
Hmhp001812	282.12	136.06	281.112	C11H15N5O4	[M+H]+	2'-O-Methyladenosine	Nucleotides and derivatives	Nucleotides and derivatives	2140-79-6	2	297006	300343	238393	1.43047e+06	1.36151e+06	1.49848e+06	1.01621e+06	927699	1.04338e+06	-	-	-	-
Lmxn006423	150	122.01	151.009	C7H5NOS	[M-H]-	2(3H)-Benzothiazolone	Alkaloids	Alkaloids	934-34-9	1	58208.4	51471	54314.5	60373.2	47934.6	50481.3	54721.8	61657.5	57986.5	-	-	-	-
Wmzn000227	145.06	109.04	146.058	C6H10O4	[M-H]-	2,2-Dimethylsuccinic acid	Organic acids	Organic acids	597-43-3	2	666534	767540	915585	360760	389146	389863	737733	810754	666594	-	-	-	-
Zahp011689	205.09	149.02	204.079	C12H12O3	[M+H]+	2,2-dimethylchromene-6-carboxylic acid*	Others	Others	34818-56-9	1	1.94658e+07	2.07187e+07	2.13806e+07	2.18062e+07	2.06615e+07	2.09508e+07	2.07181e+07	2.15399e+07	2.11952e+07	-	-	-	-
mws0639	153.019	109.029	154.027	C7H6O4	[M-H]-	2,3-Dihydroxybenzoic Acid*	Phenolic acids	Phenolic acids	303-38-8	1	1.73892e+07	1.77328e+07	1.74878e+07	115065365	1.18359e+08	1.17737e+08	9.66038e+07	104153378	9.51448e+07	C00196	ko01110	C00196	-
Hasp010605	353.27	261.22	352.261	C21H36O4	[M+H]+	2,3-dihydroxypropyl (9Z,12Z,15Z)-octadeca-9,12,15-trienoate	Others	Others	129828-41-7	1	402011	415222	419619	203969	326877	340485	340878	322812	281773	-	-	-	-
pmn001399	405.12	243.07	406.126	C20H22O9	[M-H]-	2,4,6,4'-Tetrahydroxy-stilbene-2-O-glucoside*	Others	Stilbene	-	2	1.58057e+07	1.69696e+07	1.76479e+07	5.18165e+06	5.66691e+06	5.1224e+06	1.2234e+07	1.26634e+07	1.01309e+07	-	-	-	-
Lmbn013410	205.16	189.127	206.167	C14H22O	[M-H]-	2,4-Di-Tert-Butylphenol*	Phenolic acids	Phenolic acids	96-76-4	1	1.54398e+06	901526	1.43285e+06	1.22566e+06	938716	1.29565e+06	1.19985e+06	1.00321e+06	1.13698e+06	-	-	-	-
MWSmce581	137.03	91.02	138.032	C7H6O3	[M-H]-	2,4-Dihydroxybenzaldehyde	Others	Aldehyde compounds	95-01-2	1	659086	609876	529169	1.24257e+06	1.12142e+06	1.4196e+06	974938	953594	1.0732e+06	-	-	-	-
Lmbn001981	137.02	93.03	138.032	C7H6O3	[M-H]-	2,5-Dihydroxybenzaldehyde	Others	Aldehyde compounds	1194-98-5	2	2.33771e+06	1.98996e+06	1.93459e+06	1.0495e+07	1.47446e+07	1.37686e+07	8.29787e+06	8.10714e+06	8.05749e+06	C05585	ko00350,ko01100	C05585	-
Wcdn001824	315.07	153.02	316.079	C13H16O9	[M-H]-	2,5-Dihydroxybenzoic acid-5-O-glucoside	Phenolic acids	Phenolic acids	-	1	2.33153e+07	2.31747e+07	2.19342e+07	1.33564e+07	1.29196e+07	1.39219e+07	19902235	1.92469e+07	1.86719e+07	-	-	-	-
mws0180	153.02	109.03	154.027	C7H6O4	[M-H]-	2,5-Dihydroxybenzoic acid; Gentisic Acid*	Phenolic acids	Phenolic acids	490-79-9	1	7.81283e+06	7.77125e+06	7.39531e+06	7.63209e+07	7.70262e+07	7.92478e+07	5.24303e+07	5.59308e+07	5.56757e+07	C00628	ko00350,ko01100	C00628	-
Lcsn000560	155	67.02	156.006	C6H4O5	[M-H]-	2,5-Furandicarboxylic acid	Others	Others	3238-40-2	1	662272	472108	496785	389388	480073	550960	655306	478396	590384	C20450	-	C20450	-
Wdzn000513	193.07	59.01	194.079	C7H14O6	[M-H]-	2,5-bis(hydroxymethyl)-2-methoxyoxolane-3,4-diol*	Others	Saccharides	-	2	1.187e+07	1.18789e+07	9.90906e+06	3.50177e+07	3.52351e+07	3.44937e+07	2.44857e+07	2.52543e+07	2.49856e+07	-	-	-	-
Lmln010063	205.16	189.13	206.167	C14H22O	[M-H]-	2,6-Di-tert-butylphenol*	Phenolic acids	Phenolic acids	128-39-2	1	1241574	851123	1.30081e+06	1.01934e+06	845093	1.24958e+06	1.10251e+06	1.0499e+06	1.04221e+06	-	-	-	-
Lmdp002901	331.14	151.07	330.132	C15H22O8	[M+H]+	2,6-Dihydroxy-4-isopropylphenyl-1-O-β-D-glucoside	Phenolic acids	Phenolic acids	-	2	73278.2	88726.2	92827.4	14655.6	14655.6	14655.6	129196	125493	133018	-	-	-	-
Lmbn005172	165.06	119.05	166.063	C9H10O3	[M-H]-	2,6-Dimethoxybenzaldehyde	Others	Aldehyde compounds	3392-97-0	1	54673.7	36708.4	46655.7	4.60135e+07	4.00202e+07	4.07416e+07	2.67183e+07	2.66334e+07	2.43799e+07	-	-	-	-
Zmmp002167	311.12	136.07	310.116	C14H18N2O6	[M+H]+	2-((L-tyrosyl)oxy)-5-amino-5-oxopentanoic acid	Amino acids and derivatives	Amino acids and derivatives	-	2	321000	283963	296307	300729	353193	314840	339077	317651	333581	-	-	-	-
WaYn010475	552.33	253.22	553.338	C26H52NO9P	[M-H]-	2-(2,3-dihydroxypropoxy)-3-(((2-(dimethylamino)ethoxy)(hydroxy)phosphoryl)oxy)propan-2-yl (E)-hexadec-9-enoate	Lipids	LPE	-	1	346944	355105	321499	24250.1	21188.2	39812.5	101860	87329.8	89025.3	-	-	-	-
WaYn011395	580.36	281.25	581.369	C28H56NO9P	[M-H]-	2-(2,3-dihydroxypropoxy)-3-(((2-(dimethylamino)ethoxy)(hydroxy)phosphoryl)oxy)propan-2-yl (Z)-14-Octadecenoic Acid	Lipids	LPE	-	1	1.04608e+06	980540	918247	274538	542504	514054	509100	742668	869191	-	-	-	-
Waln011009	578.34	279.23	579.354	C28H54NO9P	[M-H]-	2-(2,3-dihydroxypropoxy)-3-(((2-(dimethylamino)ethoxy)(hydroxy)phosphoryl)oxy)propyl (11Z,14Z)-octadeca-11,14-dienoate	Lipids	LPE	-	1	1.24388e+07	1.28148e+07	1.23406e+07	7.05758e+06	7.16668e+06	7.0169e+06	9.55618e+06	9.89741e+06	9.31621e+06	-	-	-	-
Waln010192	576.33	277.22	577.338	C28H52NO9P	[M-H]-	2-(2,3-dihydroxypropoxy)-3-(((2-(dimethylamino)ethoxy)(hydroxy)phosphoryl)oxy)propyl (8E,11Z,14Z)-octadeca-8,11,14-trienoate	Lipids	LPE	-	1	3.02747e+06	3.1427e+06	3.41981e+06	1.24321e+06	1.25114e+06	1.29352e+06	2.48071e+06	2.39797e+06	2.48048e+06	-	-	-	-
Waln011222	554.34	255.23	555.354	C26H54NO9P	[M-H]-	2-(2,3-dihydroxypropoxy)-3-(((2-(dimethylamino)ethoxy)(hydroxy)phosphoryl)oxy)propyl palmitate*	Lipids	LPE	-	1	13680.4	13680.4	68401.9	240918	225332	275436	200217	181278	150571	-	-	-	-
Zbln003341	345.12	191.06	346.129	C15H22O9	[M-H]-	2-(2-(3,4-dihydroxyphenyl)-2-methoxyethoxy)-6-(hydroxymethyl)tetrahydro-2H-pyran-3,4,5-tri	Phenolic acids	Phenolic acids	-	2	55796.4	85937	36291.1	65540.9	91527.2	78633.1	86695.1	81090.3	80647.1	-	-	-	-
Zbln004144	947.29	609.19	948.298	C44H52O23	[M-H]-	2-(3,4-Dihydroxy-phenylethanolide)-5-O-(5'-feruloylglucoside)6-O-caffeoyl-xylose-glucoside	Phenolic acids	Phenolic acids	-	2	846870	565127	852761	486251	578075	401767	778559	898080	976455	-	-	-	-
MWStz152	206.08	118.07	205.074	C11H11NO3	[M+H]+	2-(Acetylamino)-3-phenyl-2-propenoic acid	Alkaloids	Alkaloids	5469-45-4	1	1.38479e+06	1.38479e+06	1.38479e+06	1.25848e+07	1.41014e+07	1.15536e+07	8.39133e+06	7.51663e+06	6.92394e+06	-	-	-	-
Wdjp010582	365.18	107.05	364.168	C23H24O4	[M+H]+	2-(p-Hydroxybenzyl)-3-(m-methoxyphenethyl)5-methoxyphenol	Others	Others	-	2	162832	172394	184979	154500	152471	148956	240662	227565	240656	-	-	-	-
Zmmp000606	148.1	84.08	147.089	C6H13NO3	[M+H]+	2-Amino-4-hydroxy-3-methylpentanoic acid	Amino acids and derivatives	Amino acids and derivatives	-	2	6.41589e+07	6.6721e+07	6.80537e+07	4.69013e+07	5.08233e+07	4.74522e+07	5.31569e+07	5.48548e+07	5.43862e+07	-	-	-	-
Walp007095	230.25	62.06	229.241	C14H31NO	[M+H]+	2-Amino-7-methyltridecan-1-ol*	Lipids	Sphingolipids	-	2	595952	581367	718585	635674	632941	683829	440906	422426	413927	-	-	-	-
Walp004995	234.21	88.08	233.199	C12H27NO3	[M+H]+	2-Aminododecane-1,3,4-triol	Lipids	Sphingolipids	-	2	368723	533461	491629	437559	366678	392764	192742	173969	197952	-	-	-	-
Walp004752	218.21	88.08	217.204	C12H27NO2	[M+H]+	2-Aminododecane-1,4-diol	Lipids	Sphingolipids	-	2	6.19094e+06	3.85087e+06	5.20806e+06	4.06439e+06	2.67644e+06	5.71758e+06	5.42347e+06	5.0114e+06	5.11319e+06	-	-	-	-
Walp007043	274.27	88.08	273.267	C16H35NO2	[M+H]+	2-Aminohexadecane-1,4-diol	Lipids	Sphingolipids	-	2	1.78267e+07	1.62195e+07	1.99282e+07	1.79321e+07	1.3938e+07	1.93748e+07	1.96185e+07	1.92826e+07	1.85328e+07	-	-	-	-
WaYp006462	290.27	228.23	289.262	C16H35NO3	[M+H]+	2-Aminohexadecane-1,5,15-triol	Lipids	Sphingolipids	-	2	4.72812e+06	4.47324e+06	5.83744e+06	4.83774e+06	3.78219e+06	5.58998e+06	4.95932e+06	4.66876e+06	4.62702e+06	-	-	-	-
Walp007137	378.32	286.28	377.314	C20H43NO5	[M+H]+	2-AminoicoSane-1,6,18,19,20-pentaol	Lipids	Sphingolipids	-	2	60234.8	60279.7	66592.6	74189.8	92128	77778.9	36103.6	33521.9	34345.7	-	-	-	-
pme3017	104.07	58.07	103.063	C4H9NO2	[M+H]+	2-Aminoisobutyric acid	Organic acids	Organic acids	62-57-7	2	2.75012e+06	2.91812e+06	3.10654e+06	3.62286e+06	3.59829e+06	3701950	3.41965e+06	3.59019e+06	3.81827e+06	C03665	-	C03665	-
WaYp007548	230.25	62.06	229.241	C14H31NO	[M+H]+	2-Aminotetradecan-1-ol*	Lipids	Sphingolipids	-	2	548719	569609	712245	677686	593652	730576	456496	455976	416041	-	-	-	-
Walp004906	262.24	88.08	261.23	C14H31NO3	[M+H]+	2-Aminotetradecane-1,11,13-triol	Lipids	Sphingolipids	-	1	2.26888e+06	1.59314e+06	1.90233e+06	1.8947e+06	1.4908e+06	1.61351e+06	2.0854e+06	1.85393e+06	1.59564e+06	-	-	-	-
Walp006011	246.24	88.08	245.236	C14H31NO2	[M+H]+	2-Aminotetradecane-1,4-diol	Lipids	Sphingolipids	-	2	4.39882e+06	3.86473e+06	4.94274e+06	4.05983e+06	2.91867e+06	4.10909e+06	4.04206e+06	4.1938e+06	3.84043e+06	-	-	-	-
Walp006175	262.24	88.08	261.23	C14H31NO3	[M+H]+	2-Aminotetradecane-1,5,11-triol	Lipids	Sphingolipids	-	2	221932	297204	272036	261114	277484	265513	122891	109735	130365	-	-	-	-
WaYp005128	262.24	200.2	261.23	C14H31NO3	[M+H]+	2-Aminotetradecane-1,5,13-triol	Lipids	Sphingolipids	-	1	6.43963e+06	5.67346e+06	7.73221e+06	6.84871e+06	4.23054e+06	6.06766e+06	6.35448e+06	5.24274e+06	5.26724e+06	-	-	-	-
Walp005087	278.23	88.08	277.225	C14H31NO4	[M+H]+	2-Aminotetradecane-1,5,7,11-tetraol	Lipids	Sphingolipids	-	2	48497.1	73777.6	69260.4	63257.6	56342.8	62537.4	21229.6	29830.3	29311.6	-	-	-	-
Zmjn003398	227.13	183.14	228.136	C12H20O4	[M-H]-	2-Dodecenedioic acid	Lipids	Free fatty acids	6402-36-4	2	74737.8	74730.8	86091	203185	206692	224996	162612	147497	159411	C16308	ko00592,ko01110	C16308	-
Lmdn006025	287.06	125.02	288.063	C15H12O6	[M-H]-	2-Hydroxy-2,3-dihydrogenistein	Flavonoids	Isoflavones	-	2	1.68799e+06	1.77388e+06	1.48759e+06	3.93087e+06	4.09035e+06	4.22558e+06	3.77617e+06	3.5524e+06	3.0646e+06	C12631	ko00943,ko01100,ko01110	C12631	-
Lmrn001951	181.05	135.04	182.058	C9H10O4	[M-H]-	2-Hydroxy-3-(4-Hydroxyphenyl)Propanoic Acid*	Phenolic acids	Phenolic acids	23508-35-2	1	44843.2	40172.3	41113	3.92362e+07	4.01297e+07	3.82366e+07	2.32511e+07	2.29278e+07	2.21741e+07	-	-	-	-
Lmrn003000	165.06	103.06	166.063	C9H10O3	[M-H]-	2-Hydroxy-3-phenylpropanoic acid	Phenolic acids	Phenolic acids	7326-19-4	1	42414.6	24128	28667.5	4.45432e+07	5.15734e+07	4.55473e+07	2.83135e+07	2.83732e+07	2.65465e+07	C05607	ko00360,ko00960,ko01100,ko01110	C05607	-
Lmrn002746	131.07	85.07	132.079	C6H12O3	[M-H]-	2-Hydroxy-4-methylpentanoic acid	Organic acids	Organic acids	498-36-2	2	39363.3	51657.1	61512.3	1.8305e+07	1.75562e+07	1.774e+07	9.94432e+06	9.8639e+06	9.50521e+06	-	-	-	-
Lmmn001643	163.04	119.05	164.047	C9H8O3	[M-H]-	2-Hydroxycinnamic acid*	Phenolic acids	Phenolic acids	583-17-5	1	2.9096e+06	2.35246e+06	2.22815e+06	2.51222e+06	2.56708e+06	3.28216e+06	2.20023e+06	2.44334e+06	2.46965e+06	C01772	ko00360,ko00999,ko01100,ko01110	C01772	-
Lmmn003323	271.23	225.22	272.235	C16H32O3	[M-H]-	2-Hydroxyhexadecanoic acid	Organic acids	Organic acids	764-67-0	1	2.22187e+06	1.4558e+06	1.51548e+06	5.53422e+07	6.10587e+07	5.96797e+07	3.32311e+07	3.1676e+07	3.54978e+07	-	-	-	-
mws0341	131.07	85.07	132.079	C6H12O3	[M-H]-	2-Hydroxyisocaproic acid	Organic acids	Organic acids	20312-37-2	1	327945	378750	379474	108097296	1.03581e+08	1.05471e+08	6.6899e+07	6.84808e+07	6.57633e+07	C03264	-	C03264	-
pmb3101	175.06	115.04	176.069	C7H12O5	[M-H]-	2-Isopropylmalic Acid	Organic acids	Organic acids	49601-06-1	1	5.81713e+06	5.46639e+06	5.56397e+06	6.15856e+06	5.90562e+06	6.02548e+06	6.36188e+06	6.45459e+06	6.23306e+06	C02504	ko00290,ko00620,ko01100,ko01110,ko01210,ko01230	C02504	-
Lmhp012042	355.28	263.24	354.277	C21H38O4	[M+H]+	2-Linoleoylglycerol*	Lipids	Glycerol ester	3443-82-1	1	986885	1.04927e+06	1.0525e+06	25917.5	20167.9	25575.9	556393	523168	517371	-	-	-	-
Lmhp009190	679.39	263.24	678.383	C33H58O14	[M+H]+	2-Linoleoylglycerol-1,3-di-O-glucoside	Lipids	Glycerol ester	-	2	8773.1	4714.95	19317.9	5097.35	8533.38	8624.66	9503.23	6401.19	9520.83	-	-	-	-
Lmyp008281	255.07	227.07	254.058	C15H10O4	[M+H]+	2-Methylquinizarin	Quinones	Anthraquinone	-	1	40972.7	28366.5	38361.6	26602.6	23671.7	30393.5	62304	51376.9	51804.7	-	-	-	-
Hmln000873	331.07	169.01	332.074	C13H16O10	[M-H]-	2-O-Galloyl-D-glucose	Phenolic acids	Phenolic acids	-	1	2.71714e+06	2.63552e+06	2.91003e+06	664852	704324	638138	1.61753e+06	1494016	1.57752e+06	-	-	-	-
Wacn003131	353.05	127	354.059	C15H14O10	[M-H]-	2-O-P-Coumaroylhydroxycitric Acid	Phenolic acids	Phenolic acids	-	2	328159	505187	415649	362372	449847	307970	404183	359932	368705	-	-	-	-
Zmsp000179	326.15	164.09	325.137	C12H23NO9	[M+H]+	2-O-α-D-galactosyl-1-deoxynojirimycin*	Alkaloids	Piperidine alkaloids	-	1	2.20161e+06	2.02411e+06	2.31971e+06	1.12891e+06	1.09001e+06	1.14407e+06	1.50704e+06	1.5566e+06	1.57762e+06	-	-	-	-
Zmsp000494	326.15	164.09	325.137	C12H23NO9	[M+H]+	2-O-α-D-glucosyl-1-deoxynojirimycin*	Alkaloids	Piperidine alkaloids	-	1	1.37654e+06	1.25571e+06	1.17868e+06	335156	349446	338015	726070	697782	735477	-	-	-	-
Wagn012030	653.38	397.14	654.383	C31H58O14	[M-H]-	2-Palmitoyl-Sn-Glycerol 3-O-Diglucoside	Lipids	Glycerol ester	-	2	155933	177652	168456	118580	119081	86685.1	165678	144914	112572	-	-	-	-
Lmxp006440	331.28	313.27	330.277	C19H38O4	[M+H]+	2-Palmitoylglycerol*	Lipids	Glycerol ester	23470-00-0	1	60985	62860.7	65991.6	39742.1	48257.2	49936.4	64919.4	80861.7	68869.6	-	-	-	-
Lmgp000659	136.08	91.05	135.068	C8H9NO	[M+H]+	2-Phenylacetamide*	Alkaloids	Alkaloids	103-81-1	1	7.26096e+06	6.67411e+06	6.70685e+06	4.49149e+06	4.87083e+06	5.96125e+06	6.39662e+06	6.30422e+06	5.54343e+06	C02505	ko00360,ko01100	C02505	-
Labn004625	415.16	89.02	416.168	C19H28O10	[M-H]-	2-Phenylethyl beta-primeveroside	Phenolic acids	Phenolic acids	129932-48-5	1	712914	838859	979058	626434	510634	507289	653501	650389	709346	-	-	-	-
Lmgn002555	173.08	59.01	174.089	C8H14O4	[M-H]-	2-Propylglutaric acid	Organic acids	Organic acids	32806-62-5	1	5.87314e+06	6.20902e+06	5.90587e+06	5.19082e+06	5.07212e+06	4.94305e+06	6.19706e+06	6.1221e+06	5.43466e+06	C16658	-	C16658	-
Wccp000476	163.06	69.03	162.053	C6H10O5	[M+H]+	2-[(1R)-1-carboxyethoxy]propanoic acid	Organic acids	Organic acids	-	1	1.04919e+07	1.00369e+07	1.04026e+07	9.24032e+06	9.57113e+06	1.00308e+07	9.21303e+06	9.41843e+06	1.08402e+07	-	-	-	-
Wbsp000107	325.16	191.29	324.157	C17H24O6	[M+H]+	2-[(5s)-5-hydroxyhexa-1,3-dien-1-yl]-5-methoxy-4-[(3r)-3-methoxybutanoyl]-2-methylfuran-3-one	Others	Ketone compounds	-	2	1.54009e+06	1.70385e+06	1.81532e+06	1.30029e+06	1.89401e+06	1.36954e+06	1.06819e+06	1.62472e+06	2.09662e+06	-	-	-	-
Zbqp000579	156.08	110.07	155.07	C6H9N3O2	[M+H]+	2-amino-3-(1H-pyrazol-1-yl)propanoic acid	Organic acids	Organic acids	2734-48-7	2	2.15029e+07	2.13773e+07	2.1088e+07	1.62119e+07	1.93787e+07	1.73953e+07	2.12085e+07	1.95728e+07	2.06135e+07	-	-	-	-
Zmmp000635	130.09	84.08	129.079	C6H11NO2	[M+H]+	2-amino-4-methyl-4-pentenoic acid*	Amino acids and derivatives	Amino acids and derivatives	-	2	2.76148e+06	2.87463e+06	2.82315e+06	5.76502e+06	5.54805e+06	5.59132e+06	5.02588e+06	5.19118e+06	5.01062e+06	-	-	-	-
Wtmp011507	383.19	327.12	382.178	C23H26O5	[M+H]+	2-benzoyl-4-[(2r)-1-hydroxy-7-methyl-3-methylideneoct-6-en-1-yl]benzene-1,3,5-triol	Others	Ketone compounds	-	2	27070.1	25612.2	25779.9	24699.1	21612.4	22683.9	22499.7	25027.1	22442.6	-	-	-	-
Wtmp010557	383.19	327.12	382.178	C23H26O5	[M+H]+	2-benzoyl-4-[(2r)-2-hydroxy-7-methyl-3-methylideneoct-6-en-1-yl]benzene-1,3,5-triol	Others	Ketone compounds	-	2	40326.8	37964.1	46796.3	38165.5	58277.6	48085.9	39182.6	44736.3	44229.5	-	-	-	-
Jmgn005927	287.06	125.03	288.063	C15H12O6	[M-H]-	2-hydroxynaringenin	Flavonoids	Flavanones	-	1	1.0864e+06	1.16626e+06	1.16784e+06	1.16042e+06	1.18543e+06	1.23318e+06	1.25557e+06	1.26302e+06	1.39281e+06	-	-	-	-
Lmhp011388	353.269	261.221	352.261	C21H36O4	[M+H]+	2-α-Linolenoyl-glycerol*	Lipids	Glycerol ester	55268-58-1	1	1.24324e+06	1.19638e+06	1.29172e+06	104539	83610.1	83605.1	874782	867966	591804	-	-	-	-
Lakn001671	329.09	123.05	330.095	C14H18O9	[M-H]-	2-β-D-Glucopyranosyloxy-5-hydroxy-phenylacetic acid	Phenolic acids	Phenolic acids	-	1	417987	434870	398002	354222	379492	330733	410732	383289	427969	-	-	-	-
Lakn003294	343.1	181.05	344.111	C15H20O9	[M-H]-	2-β-D-Glucopyranosyloxy-5-hydroxyphenylacetic acidmethylester*	Phenolic acids	Phenolic acids	-	2	564250	458333	477814	368045	403584	366056	500292	501319	465434	-	-	-	-
Zmyn005384	299.26	253.26	300.266	C18H36O3	[M-H]-	2R-Hydroxyoctadecanoic Acid*	Lipids	Free fatty acids	26633-48-7	2	65115.4	48740.3	49047.6	469402	479444	420203	266768	269418	308386	C03042	-	C03042	-
Lssp210130	525.23	137.06	524.226	C26H36O11	[M+H]+	2α-IDeacetyl-5α-decinna moy ltaxagifine	Others	Others	-	2	71599.9	54818.3	58981.1	10963.7	10963.7	10963.7	61532.9	70482.4	55942.3	-	-	-	-
Lagp002697	579.17	417.12	578.164	C27H30O14	[M+H]+	3'-Methoxy-6''-O-xylosyl puerarin	Flavonoids	Isoflavones	-	2	724313	878623	832658	855247	1.1333e+06	1.46385e+06	1.07763e+06	1.05816e+06	1.0657e+06	-	-	-	-
Wabn003563	385.11	179.07	386.121	C17H22O10	[M-H]-	3'-O-Beta-D-Glucopyranosyl plumbagic acid	Phenolic acids	Phenolic acids	-	1	579387	478697	613618	558459	568035	606671	644981	485469	544626	-	-	-	-
Zblp004717	625.17	317.07	624.169	C28H32O16	[M+H]+	3'-methoxyquercetin-3-O-L-rhamnosyl(1→2)-glucopyranoside*	Flavonoids	Flavonols	-	2	140435	111908	130160	121029	154158	91341.3	94769.8	131301	130160	-	-	CM00608	MetMap115,MetMap116
Lmdn006811	455.35	455.35	456.36	C30H48O3	[M-H]-	3,24-Dihydroxyolean-12-en-22-one (Soyasapogenol E)*	Terpenoids	Triterpene	6750-59-0	2	119916	137625	117153	49868.3	89892.5	111434	91160.9	101951	126075	C17420	-	C17420	-
Zmpp002571	303.05	257.05	302.043	C15H10O7	[M+H]+	3,3',4',5',7-Pentahydroxyflavone; Robinetin	Flavonoids	Flavonols	490-31-3	2	36543.4	33087.7	45675.8	312303	259968	304685	197098	202811	162806	C10177	-	C10177	-
Wayn005368	491.08	329.03	492.09	C22H20O13	[M-H]-	3,3'-Di-O-Methylellagic acid 4'-glucoside	Tannins	Tannin	51803-68-0	2	64561.1	55450.1	56959.1	87158.1	98639.4	84458.4	80716.5	78168.4	86693	-	-	-	-
Wcfn003299	319.12	241.05	320.126	C17H20O6	[M-H]-	3,3-bis-(4-hydroxy-3-methoxyphenyl)-propane-1,2-diol	Others	Others	-	2	52365.7	57358.3	54533.2	342438	346114	335093	269986	236313	280734	-	-	-	-
Zmpn002440	287.06	135.05	288.063	C15H12O6	[M-H]-	3,4,2',4',6'-Pentahydroxychalcone	Flavonoids	Chalcones	73692-51-0	2	1.15408e+06	1.2261e+06	1.12481e+06	4.09621e+06	4.13629e+06	4.26184e+06	3.41284e+06	3.09572e+06	2.92045e+06	C15525	ko00941,ko01100,ko01110	C15525	-
Lmsn003297	449.11	287.06	450.116	C21H22O11	[M-H]-	3,4,2',4',6'-Pentahydroxychalcone-4'-O-glucoside	Flavonoids	Chalcones	-	1	7.89865e+06	8.68831e+06	8.22753e+06	4.92669e+06	5.93896e+06	5.44702e+06	6.45283e+06	6.44602e+06	7.27986e+06	C16408	ko00941,ko01110	C16408	-
Layp003558	347.13	185.08	346.126	C15H22O9	[M+H]+	3,4,5-Trimethoxyphenol-1-O-β-D-glucoside	Phenolic acids	Phenolic acids	-	2	1.21356e+06	1.4435e+06	1.08134e+06	497760	502595	609115	556542	823576	584608	-	-	-	-
Lazp010483	207.14	147.12	206.13	C13H18O2	[M+H]+	3,4-Dehydrotheaspirone	Others	Others	-	2	6544.43	6544.43	6544.43	53064.3	56181.2	44884	32722.1	36678.5	41233.6	-	-	-	-
MWSmce439	147.05	119.05	148.052	C9H8O2	[M-H]-	3,4-Dihydrocoumarin	Lignans and Coumarins	Coumarins	119-84-6	1	44690.8	66344.3	58961.2	86555.6	76498.3	107820	93077.9	84633.7	87452.7	C02274	ko00999	C02274	-
mws0183	153.02	109.03	154.027	C7H6O4	[M-H]-	3,4-Dihydroxybenzoic acid (Protocatechuic acid)*	Phenolic acids	Phenolic acids	99-50-3	1	1.53904e+07	1.46246e+07	1.67537e+07	1.12827e+08	1.12145e+08	110355162	9.14394e+07	9.7965e+07	8.92526e+07	C00230	ko00400,ko01100,ko01110	C00230	-
Sakn004407	771.24	609.21	772.243	C34H44O20	[M-H]-	3,4-Dihydroxyphenethyl alcohol-8-O-[4-O-caffeoyl-β-D-apinosyl(1→3)-β-D-glucosyl(1→6)]-β-D-glucoside	Phenolic acids	Phenolic acids	-	2	387943	604358	563333	509881	661467	620105	634580	604413	532856	-	-	-	-
Laln002027	431.12	137.02	432.127	C18H24O12	[M-H]-	3,4-dihydroxybenzaldehyde-xylose-glucoside*	Phenolic acids	Phenolic acids	-	2	171680	178323	178321	149611	137481	154314	140698	160390	136657	-	-	-	-
Lmjp004941	301.071	286.047	300.063	C16H12O6	[M+H]+	3,5,4'-Trihydroxy-7-methoxyflavone (Rhamnocitrin)*	Flavonoids	Flavonols	569-92-6	1	94439.4	75170.2	87697.1	292884	284783	274510	320158	308475	268995	C17059	-	C17059	-
Zbqn006065	285.04	133.03	286.048	C15H10O6	[M-H]-	3,5,7,2'-Tetrahydroxyflavone; Datiscetin	Flavonoids	Flavones	480-15-9	1	38726.9	28595.6	47979.4	234861	210243	272124	319535	307852	314948	C10036	-	C10036	-
Hmyp002315	303.04	257.04	302.043	C15H10O7	[M+H]+	3,5,7,4'-Tetrahydroxy-Coumaronochromone	Others	Chromone	-	1	1.07778e+06	969132	2.37668e+06	2.073e+06	1.4724e+06	1.7145e+06	1.91626e+06	1.68962e+06	726733	-	-	-	-
mws0914	271.061	151.003	272.068	C15H12O5	[M-H]-	3,5,7-Trihydroxyflavanone (Pinobanksin)*	Flavonoids	Flavanonols	548-82-3	1	1.22228e+06	1.23065e+06	1.28931e+06	3.17671e+06	3.1773e+06	3.34975e+06	2.72757e+06	2.66953e+06	2.63753e+06	C09826	ko00941	C09826	-
Lmgp006006	333.06	137.02	332.053	C16H12O8	[M+H]+	3,5,8,3',4'-Pentahydroxy-7-methoxyflavone; Ranupetin	Flavonoids	Flavonols	-	2	8727.03	8727.03	43635.2	181835	156373	189066	131099	140258	140244	-	-	-	-
Waxn004903	747.15	585.12	748.149	C33H32O20	[M-H]-	3,5-Di-O-caffeoyl-1-O-(2,4-dimaloyl)-quinic acid	Phenolic acids	Phenolic acids	-	2	59372	70156.6	68000.4	80302	56128.5	42090.7	47486.8	64579.7	63678.4	-	-	-	-
Waxn005436	731.16	569.12	732.154	C33H32O19	[M-H]-	3,5-Di-O-caffeoyl-1-O-(2-O-succinylmaloyl)-quinic acid	Phenolic acids	Phenolic acids	-	2	35710.7	39914.3	39039.8	44717.8	58053.7	40990.7	63554.3	61097.7	64653.7	-	-	-	-
Wagp010326	429.12	385.09	428.111	C22H20O9	[M+H]+	3,5-Diacetyltambulin	Flavonoids	Flavones	-	2	465090	124970	448350	422460	192384	403870	372656	376224	357411	-	-	-	-
Lahp002608	188.07	118.07	187.063	C11H9NO2	[M+H]+	3,5-Dihydro-2H-Furo[3,2-C]Quinolin-4-One*	Alkaloids	Quinoline alkaloids	-	1	5.18012e+06	5.1399e+06	5.8603e+06	7.55094e+06	8.8619e+06	7.97129e+06	9.13266e+06	8.71501e+06	8.56716e+06	-	-	-	-
Lmqn001857	183.03	139.04	184.037	C8H8O5	[M-H]-	3,5-Dihydroxy-4-methoxybenzoic acid; 4-O-Methylgallic Acid	Phenolic acids	Phenolic acids	4319-02-2	2	70246.8	83254.7	58961.3	569760	591233	586755	361306	376288	406257	-	-	-	-
Hmsp003093	179.03	77.04	178.027	C9H6O4	[M+H]+	3,7-Dihydroxychromen-4-one	Others	Chromone	-	1	91383.8	174713	79629.5	519709	453282	511704	330848	345173	334756	-	-	-	-
Lmdn007639	255.07	119.05	256.074	C15H12O4	[M-H]-	3,9-Dihydroxypterocarpan	Flavonoids	Isoflavones	61135-91-9	2	213848	183567	211735	447353	379923	482250	577297	556870	526762	C04271	ko00943,ko01110	C04271	-
Lamn006238	477.13	315.09	478.147	C23H26O11	[M-H]-	3,9-dihydroeucomnalin glucoside*	Flavonoids	Other Flavonoids	-	2	2.28639e+06	2.47807e+06	2.31985e+06	1.1711e+06	1.38603e+06	1.28911e+06	2.03408e+06	1.90786e+06	1.9742e+06	-	-	-	-
Zblp004317	206.08	120.09	205.074	C11H11NO3	[M+H]+	3-(2-oxopropyl)-3-hydroxyindolin-2-one	Alkaloids	Plumerane	-	2	383314	330044	350832	372918	293697	352179	396360	327444	370369	-	-	-	-
Lhhp102901	361.16	189.09	360.157	C20H24O6	[M+H]+	3-(α,4-Dihydroxy-3-methoxybenzyl)-4-(hydroxy-3-methoxybenzyl)	Others	Others	-	1	632987	1.01644e+06	630257	674037	867375	738943	474120	606436	713144	-	-	-	-
MWS1777	128.03	93.06	127.019	C6H6ClN	[M+H]+	3-Chloroaniline	Alkaloids	Alkaloids	108-42-9	1	7.27009e+06	6.99397e+06	7.05766e+06	6.73769e+06	6.75802e+06	6.34482e+06	7.32431e+06	7.80125e+06	7.09364e+06	-	-	-	-
Lmbn000198	133.01	71.01	134.022	C4H6O5	[M-H]-	3-Dehydro-L-Threonic Acid	Others	Saccharides	-	1	1.83305e+07	1.55279e+07	1.91482e+07	372734	377796	422728	9.41115e+06	8.30373e+06	9.28887e+06	C03064	ko00053,ko01100	C03064	-
ML10195036	300.3	60.05	299.282	C18H37NO2	[M+H]+	3-Dehydrosphinganine	Lipids	Sphingolipids	16105-69-4	2	305407	241332	257118	2.78956e+07	2.86263e+07	2.75652e+07	1.65848e+07	1.62755e+07	1.65588e+07	C02934	ko00600,ko01100	C02934	-
Lchp000221	207.06	91.05	206.058	C11H10O4	[M+H]+	3-Ethylidene-7-hydroxy-6-methoxyphthalide	Others	Others	-	1	417566	345061	387613	396364	288800	332601	358810	413870	295091	-	-	-	-
Zmpn000638	130.05	88.04	131.07	C4H9N3O2	[M-H]-	3-Guanidinopropionic acid	Organic acids	Organic acids	353-09-3	2	47906	42534.4	37588	382291	374792	425174	251178	221655	238618	C03065	-	C03065	-
MWSHC20102	197.08	151.04	196.074	C10H12O4	[M+H]+	3-Hydroxy-1-(4-Hydroxy-3-Methoxyphenyl)Propan-1-One	Phenolic acids	Phenolic acids	2196-18-1	2	463722	576880	499390	826478	803666	728929	985265	640842	1.09481e+06	-	-	-	-
pme2914	161.05	99.05	162.053	C6H10O5	[M-H]-	3-Hydroxy-3-methylpentane-1,5-dioic acid	Amino acids and derivatives	Amino acids and derivatives	503-49-1	1	3.62712e+06	3.46659e+06	3.51667e+06	3.81288e+06	3.95665e+06	4.15002e+06	3.9999e+06	3.8082e+06	4.04003e+06	C03761	-	C03761	-
Lmmn009170	455.353	455.353	456.36	C30H48O3	[M-H]-	3-Hydroxy-9,19-cyclolanost-24-en-26-oic acid (Mangiferolic acid)*	Terpenoids	Triterpene	4184-34-3	2	134886	163581	118417	44225.3	93565.7	132550	94660.7	113751	125460	-	-	-	-
MWS04559g	182.08	136.08	181.074	C9H11NO3	[M+H]+	3-Hydroxy-L-phenylalanine*	Amino acids and derivatives	Amino acids and derivatives	587-33-7	1	5.20057e+06	5.80316e+06	5.82782e+06	4.9845e+06	5.3035e+06	6.02154e+06	5.55168e+06	6.21273e+06	5.62592e+06	-	-	-	-
MWSmce248	163.045	119.054	164.047	C9H8O3	[M-H]-	3-Hydroxycinnamic Acid*	Phenolic acids	Phenolic acids	14755-02-3	1	2.08189e+06	2.14858e+06	2.13083e+06	3.47407e+06	3.07275e+06	2.99274e+06	2.79311e+06	3.19539e+06	2.47797e+06	C12621	ko00360,ko01100	C12621	-
Lmmn008971	455.35	455.35	456.36	C30H48O3	[M-H]-	3-Hydroxycycloarta-24-ene-26-oic acid (Isomangiferolic acid)*	Terpenoids	Triterpene	13878-92-7	2	110595	147312	122104	49633.2	100633	134319	96474.4	115938	146963	-	-	-	-
Zmjn014062	455.35	455.35	456.36	C30H48O3	[M-H]-	3-Hydroxydammara-21-oic acid 21,23-lactone*	Terpenoids	Triterpene	-	2	131786	150612	113233	49805.9	101250	135322	91284.7	107607	128659	-	-	-	-
MWSHC20176	455.352	455.354	456.36	C30H48O3	[M-H]-	3-Hydroxylup-20(29)-en-28-oic acid (Betulinic acid)*	Terpenoids	Triterpene	472-15-1	2	147627	170416	115694	52732.7	97799	122169	101819	119118	125736	C08619	-	C08619	-
Lmqn008288	299.26	299.26	300.266	C18H36O3	[M-H]-	3-Hydroxyoctadecanoic Acid	Lipids	Free fatty acids	45261-96-9	2	455417	410020	411120	3.27359e+07	3.31052e+07	3.22631e+07	2.05476e+07	1.94596e+07	1.90311e+07	-	-	-	-
mws1389	455.353	455.353	456.36	C30H48O3	[M-H]-	3-Hydroxyolean-12-en-28-oic acid (Oleanolic acid)*	Terpenoids	Triterpene	508-02-1	2	41155.6	48115.3	40289.1	14447.7	16698.1	37877.6	34416.1	33016.6	35070.9	C17148	ko00999,ko01100,ko01110	C17148	-
Zbtn005022	451.12	167.03	452.132	C21H24O11	[M-H]-	3-Hydroxyphloretin-4'-O-glucoside	Flavonoids	Chalcones	-	1	65215.9	84000.6	71853.8	54447.9	54529.6	58894.1	69631.9	74795.1	69635.3	-	-	-	-
MWSmce052	455.36	455.36	456.36	C30H48O3	[M-H]-	3-Hydroxyurs-12-en-28-oic acid (3-Epiursolic acid)*	Terpenoids	Triterpene	989-30-0	2	125456	180132	123561	50619	80551.1	129276	87355.4	116785	139987	-	-	-	-
mws4053	455.35	455.35	456.36	C30H48O3	[M-H]-	3-Hydroxyurs-12-en-28-oic acid (Ursolic acid)*	Terpenoids	Triterpene	77-52-1	2	124860	162359	136683	52270.4	100630	116082	107669	112444	124037	C08988	-	C08988	-
Hmmp001310	188.071	118.065	187.063	C11H9NO2	[M+H]+	3-Indoleacrylic acid	Alkaloids	Plumerane	1204-06-4	1	4.21933e+07	4.36239e+07	3.9098e+07	5.86757e+07	5.68841e+07	5.68549e+07	5.34006e+07	5.66321e+07	5.3326e+07	C21283	-	C21283	-
pme2244	190.09	118.07	189.079	C11H11NO2	[M+H]+	3-Indolepropionic acid	Alkaloids	Plumerane	830-96-6	2	22874.7	38180.4	30084.9	47078.4	65446.9	70040.6	47074.9	55112.4	50322	-	-	-	-
Wmln000659	193.07	101.02	194.058	C10H10O4	[M-H]-	3-Methyl-4,8-dihydroxy-3,4-dihydroisocoumarin	Lignans and Coumarins	Coumarins	33788-22-6	2	138499	121307	148604	104860	107187	56668.7	108554	111287	81851.1	-	-	-	-
Wafn003429	441.2	249.13	382.184	C16H30O10	[M+CH3COOH-H]-	3-Methylbutyl 6-O-(alpha-L-arabinopyranosyl)-beta-D-glucopyranoside	Others	Others	-	1	1.67699e+06	2.40588e+06	2.03657e+06	2.1013e+06	1.90476e+06	1.88391e+06	1.97364e+06	2161543	1.99026e+06	-	-	-	-
pmb2833	529.16	193.1	530.164	C23H30O14	[M-H]-	3-O-Feruloylquinic acid-O-glucoside	Phenolic acids	Phenolic acids	-	2	6099.41	6099.41	6099.41	70171.8	53728.2	85212.2	30497.1	36491	41213.2	-	-	-	-
Lhmp122023	441.1	193.05	440.096	C19H20O12	[M+H]+	3-O-caffeoyl malonyl quinic acid	Others	Others	-	2	2.36405e+06	2.09077e+06	1.91388e+06	364754	288874	311232	1.40173e+06	1.59741e+06	1.25514e+06	-	-	-	-
pmn001421	337.093	191.056	338.1	C16H18O8	[M-H]-	3-O-p-Coumaroylquinic acid*	Phenolic acids	Phenolic acids	87099-71-6	1	1.71419e+07	2.11376e+07	2.107e+07	1.12492e+07	1.16041e+07	1.21322e+07	1.72542e+07	1.78462e+07	1.34682e+07	-	-	-	-
Lmgn000160	131.05	70.03	132.054	C4H8N2O3	[M-H]-	3-Ureidopropionic Acid	Organic acids	Organic acids	462-88-4	1	6.20516e+06	8.09871e+06	6.62529e+06	5.77161e+06	5.71932e+06	6.34296e+06	5.0022e+06	5.35433e+06	6.21956e+06	C02642	ko00240,ko00410,ko00770,ko01100	C02642	-
Wdjp010953	365.18	107.05	364.168	C23H24O4	[M+H]+	3-[2-[2-[(4-Hydroxyphenyl)methyl]-3,5-dimethoxyphenyl]ethyl]phenol	Others	Others	-	2	179602	166880	188180	176787	150286	158483	226677	242865	231237	-	-	-	-
Hmgp002327	188.07	118.06	187.063	C11H9NO2	[M+H]+	3-amino-2-naphthoic acid*	Alkaloids	Alkaloids	-	1	3.36453e+07	3.19084e+07	3.45216e+07	5.02814e+07	4.67233e+07	4.64656e+07	4.65037e+07	5.27432e+07	4.92077e+07	-	-	-	-
Zmsp000608	148.1	86.06	147.089	C6H13NO3	[M+H]+	3-epi-fagomine	Alkaloids	Piperidine alkaloids	-	2	1.77099e+06	2.1296e+06	2109180	1.84796e+06	1.79349e+06	1.78252e+06	1.851e+06	1.8635e+06	1898350	-	-	-	-
Yacp000453	116.07	70.06	115.063	C5H9NO2	[M+H]+	3-hydroxy-1-methylpyrrolidin-2-one*	Alkaloids	Pyrrole alkaloids	132996-63-5	1	1.52863e+06	1.48225e+06	1.60962e+06	3.26889e+06	2.89671e+06	2.9672e+06	2.53439e+06	2.43057e+06	2.31824e+06	-	-	-	-
Wcgn007904	279.12	153.13	280.131	C15H20O5	[M-H]-	3-hydroxy-6-(2-hydroxyethyl)-2,7-bis(hydroxymethyl)-2,5-dimethyl-3H-inden-1-one	Others	Others	-	1	95784.7	65394.9	70926	519892	447719	521178	330572	343486	334619	-	-	-	-
Ladp002935	190.05	144.04	189.043	C10H7NO3	[M+H]+	3-quinolinecarboxylic acid	Alkaloids	Quinoline alkaloids	-	2	225560	214959	180450	286824	281341	325031	291452	304967	255635	-	-	-	-
Wbtp002647	613.17	305.07	612.169	C27H32O16	[M+H]+	3-{[(2s,3r,4s,5s,6r)-4,5-dihydroxy-6-(hydroxymethyl)-3-{[(2r,3s,4s,5s,6r)-3,4,5-trihydroxy-6-methyloxan-2-yl]oxy}oxan-2-yl]oxy}-1,6-dihydroxy-2,7-dimethoxyxanthen-9-one	Flavonoids	Other Flavonoids	-	2	2.77358e+07	3.03573e+07	2.98426e+07	3.58288e+07	3.05081e+07	2.91485e+07	2.2944e+07	3.28986e+07	4.22841e+07	-	-	-	-
Zbln003174	665.21	191.06	666.216	C31H38O16	[M-H]-	4''-O-Acetylverbascoside	Phenolic acids	Phenolic acids	-	2	3295.65	3295.65	3295.65	16478.2	17300.9	18948.7	23773.7	23946.2	33012.2	-	-	-	-
Lmqn005782	193.05	133.03	194.058	C10H10O4	[M-H]-	4,5,8-Trihydroxy-α-tetralone	Quinones	Naphthol	-	1	20933.5	14825.2	12848.8	271709	289568	302087	184435	171113	160733	-	-	-	-
Zadp006966	287.09	227.07	286.084	C16H14O5	[M+H]+	4,7-dimethoxy-1,2,5-trihydroxyphenanthrene	Others	Others	-	2	36859.7	24991	68047.5	27224.7	26790.9	30099.2	46371.5	51810.3	46108.5	-	-	-	-
Lmyn003835	289.04	137.02	290.043	C14H10O7	[M-H]-	4-(3,4,5-Trihydroxybenzoxy)benzoic acid	Phenolic acids	Phenolic acids	-	2	178668	190747	179311	84462.1	159172	57092.4	182595	78975.1	169639	-	-	-	-
Wchn003447	357.12	177.06	358.126	C16H22O9	[M-H]-	4-(3-Hydroxyphenyl)-4-(beta-D-glucopyranosyloxy)butyric acid	Others	Others	-	1	126733	103481	145756	273519	253742	269349	237301	228109	235500	-	-	-	-
mws0567	146.09	87.04	145.085	C5H11N3O2	[M+H]+	4-Guanidinobutyric acid	Organic acids	Organic acids	463-00-3	2	678109	709288	665669	9.78017e+07	8.63562e+07	1.04606e+08	6.26802e+07	6.76585e+07	5.99363e+07	C01035	ko00330,ko01100	C01035	-
Zblp006200	257.12	123.04	256.109	C16H16O3	[M+H]+	4-Hydroxy-4'-methoxydihydrochalcone*	Flavonoids	Chalcones	-	2	15146.8	17704.3	19685.3	22248.1	15909.7	23316.1	35290.7	30702.9	39253.5	-	-	-	-
mws0628	121.03	92.03	122.037	C7H6O2	[M-H]-	4-Hydroxybenzaldehyde	Others	Aldehyde compounds	123-08-0	1	588839	650638	603996	1.42245e+06	1.20332e+06	1.29194e+06	1.18926e+06	1.14929e+06	1.02959e+06	C00633	ko01100	C00633	-
mws0749	137.02	93.03	138.032	C7H6O3	[M-H]-	4-Hydroxybenzoic acid	Phenolic acids	Phenolic acids	99-96-7	1	2.0872e+06	2.12192e+06	2.22163e+06	1.97186e+07	2.04255e+07	2.02754e+07	11309580	1.2568e+07	1.24006e+07	C00156	ko00130,ko00790,ko01100,ko01110,ko01240	C00156	-
Lakn002075	431.12	137.02	432.127	C18H24O12	[M-H]-	4-Hydroxybenzoic acid glucosyl xyloside*	Phenolic acids	Phenolic acids	-	2	173027	184452	201116	137861	139093	160376	166277	160394	169640	-	-	-	-
MWS5206	181.05	135.04	182.058	C9H10O4	[M-H]-	4-Hydroxyphenyllactic Acid*	Phenolic acids	Phenolic acids	306-23-0	1	54425.6	42016.9	35505.6	3.8048e+07	3.94989e+07	4.21111e+07	2.18883e+07	2.43696e+07	2.2422e+07	C03672	-	C03672	-
Wbjp000520	146.08	82.06	145.074	C6H11NO3	[M+H]+	4-Hydroxypipecolic acid	Alkaloids	Alkaloids	14228-16-1	1	9.40566e+07	9.57896e+07	9.05662e+07	7.90186e+07	8.56405e+07	8.73623e+07	9.58824e+07	9.72342e+07	9.26384e+07	-	-	-	-
pmf0440	163.08	91.05	162.068	C10H10O2	[M+H]+	4-MethoxycinnaMaldehyde	Others	Aldehyde compounds	1963-36-6	2	497473	422923	464495	439690	471744	504904	338982	335171	348643	C10475	-	C10475	-
Lamp000484	116.07	70.06	115.063	C5H9NO2	[M+H]+	4-Methylazetidine-2-Carboxylic acid*	Alkaloids	Alkaloids	1779725-63-1	1	4.3095e+07	4.2498e+07	4.21104e+07	7.665e+07	7.42319e+07	7.40489e+07	6.23999e+07	6.35899e+07	6.34841e+07	-	-	-	-
Yajn002315	515.14	191.06	516.148	C22H28O14	[M-H]-	4-O-(3'-O-alpha-D-Glucopyranosyl)caffeoylquinic acid	Phenolic acids	Phenolic acids	1401352-63-3	1	7.71722e+06	6.98692e+06	7.60819e+06	3.02502e+06	2.92905e+06	2.59557e+06	5.62422e+06	5.3365e+06	5.60217e+06	-	-	-	-
Wafn002874	515.14	323.08	516.148	C22H28O14	[M-H]-	4-O-(4'-O-alpha-D-Glucopyranosyl)caffeoylquinic acid	Phenolic acids	Phenolic acids	1401352-62-2	1	929339	770746	930810	626498	754772	546593	899608	755708	727861	-	-	-	-
Zmhn000892	301.09	139.05	302.1	C13H18O8	[M-H]-	4-O-Glucosyl-3,4-dihydroxybenzyl alcohol	Phenolic acids	Phenolic acids	-	1	1.14668e+07	1.22077e+07	1.16644e+07	7.72111e+06	8.5448e+06	8.22651e+06	1.01652e+07	1.02519e+07	9.5358e+06	-	-	-	-
Zmhn001358	299.08	137.02	300.084	C13H16O8	[M-H]-	4-O-Glucosyl-4-hydroxybenzoic acid	Phenolic acids	Phenolic acids	-	2	1.67836e+06	1.53504e+06	1.44356e+06	610687	564328	378070	1.40716e+06	1.28675e+06	1.09669e+06	-	-	-	-
Zmhn002227	385.11	223.06	386.121	C17H22O10	[M-H]-	4-O-Glucosyl-sinapate	Phenolic acids	Phenolic acids	-	1	1.21746e+06	1.24081e+06	1.32791e+06	1.52694e+06	1.45412e+06	1.66541e+06	1.80429e+06	1.66616e+06	1.44228e+06	C02919	-	C02919	-
zjgp122321	355.1	163.05	354.095	C16H18O9	[M+H]+	4-O-acetyl-3-O-caffeoyl-2-C-methyl-D-erythronate*	Others	Others	-	1	3.17813e+07	3.52085e+07	3.01399e+07	2.9155e+07	3.91749e+07	2.83186e+07	3.19307e+07	3.17157e+07	3.13141e+07	-	-	-	-
Wasn000977	311.1	89.24	312.106	C11H20O10	[M-H]-	4-O-galactopyranosylxylose	Others	Saccharides	14087-31-1	2	2.29481e+06	2.47969e+06	2.64075e+06	2.34436e+06	2.87701e+06	2.30009e+06	2.5605e+06	2.61905e+06	2.59535e+06	-	-	-	-
Wdtp010604	383.2	267.12	382.199	C20H30O7	[M+H]+	4-Octylphenol-1-O-glucuronide	Phenolic acids	Phenolic acids	-	1	15839.9	14442.1	18924.8	15829.3	24818.7	14770.1	14559.6	16848.4	14551.4	-	-	-	-
Wcsn010254	277.22	277.22	278.225	C18H30O2	[M-H]-	4-[3-(4,8-dimethylnona-3,7-dienyl)-3-methyloxiran-2-yl]butan-2-one*	Others	Others	-	1	1.48994e+07	1.50865e+07	1.3754e+07	2.78421e+07	2.6472e+07	2.69854e+07	2.38277e+07	2.11414e+07	2.13898e+07	-	-	-	-
Zmmp002106	120.08	77.04	119.07	C3H9N3O2	[M+H]+	4-methyl-1,5,2,3-dioxadiazinan-2-amine	Nucleotides and derivatives	Nucleotides and derivatives	-	2	2.55879e+07	2.70397e+07	2.73879e+07	4.96427e+07	5.21604e+07	5.03854e+07	4.58587e+07	4.36055e+07	4.55807e+07	-	-	-	-
pme1474	298.1	136.06	297.09	C11H15N5O3S	[M+H]+	5'-Deoxy-5'-(methylthio)adenosine	Nucleotides and derivatives	Nucleotides and derivatives	2457-80-9	1	1.64661e+07	1.91875e+07	1.7657e+07	1.37298e+07	1.37765e+07	1.38734e+07	1.62105e+07	1.76214e+07	1.68822e+07	C00170	ko00270,ko00908,ko01100	C00170	-
Lmmn002260	551.21	389.17	552.221	C27H36O12	[M-H]-	5'-Methoxyisolariciresinol-9'-O-glucoside	Lignans and Coumarins	Lignans	-	2	97953.7	105374	141318	105170	86218.4	76028.3	92238.8	85131.8	84265.9	-	-	-	-
Wbtn005529	407.11	209.08	408.121	C23H20O7	[M-H]-	5,12,14-trihydroxy-2,2,10,10-tetramethyl-1,11,13-trioxapentacen-6-one	Others	Ketone compounds	-	2	9776.89	25071	14853.7	12082.9	1955.38	1955.38	14856.1	20491.9	13000	-	-	-	-
Zmjp004795	301.072	286.046	300.063	C16H12O6	[M+H]+	5,6,7-Tetrahydroxy-8-methoxyflavone*	Flavonoids	Flavones	-	1	101273	81067.6	90909.3	323078	265227	279062	318887	315022	299259	-	-	-	-
Zbn006783	301.04	245.05	302.045	C15H10O7	[M-H]-	5,6-Dihydroxylucidin	Quinones	Anthraquinone	-	1	35582.5	29632.4	36148.8	319947	286890	283209	220647	211736	230883	-	-	-	-
Zmhn003257	299.058	284.039	300.063	C16H12O6	[M-H]-	5,7,2'-Trihydroxy-8-methoxyflavone; Scutevulin*	Flavonoids	Flavones	-	1	167824	166253	203568	631651	589866	622333	676055	686241	661148	-	-	-	-
Hmqn003268	303.05	151.03	304.058	C15H12O7	[M-H]-	5,7,3',4',5'-Pentahydroxydihydroflavone	Flavonoids	Flavanones	-	2	2.51818e+06	2.69878e+06	2.44783e+06	5.24497e+06	5.5897e+06	5.95794e+06	4.65419e+06	4.30664e+06	4.18547e+06	-	-	-	-
Hajp007218	301.071	286.049	300.063	C16H12O6	[M+H]+	5,7,3',5'-tetrahydroxy-6-methylfavanone*	Flavonoids	Flavones	-	1	62212.9	65745.3	73775.8	250777	186802	243935	253239	231739	223374	-	-	-	-
Zmhn001420	165.02	121.034	166.027	C8H6O4	[M-H]-	5,7-Dihydroxy-1(3H)-isobenzofuranone*	Phenolic acids	Phenolic acids	27979-58-4	2	485591	433365	440032	477052	579048	466574	522259	534574	490035	-	-	-	-
Hmhn007438	285.08	179.04	286.084	C16H14O5	[M-H]-	5,7-Dihydroxy-3-(4-Hydroxybenzyl)-4-Chromanone	Flavonoids	Other Flavonoids	96911-00-1	2	11694.6	11694.6	11694.6	103046	92858.1	83104.7	67259	73512.1	58472.9	-	-	-	-
Lmln001856	479.09	316.02	480.09	C21H20O13	[M-H]-	5,7-Dihydroxy-4-oxo-2-(3,4,5-trihydroxyphenyl)-4H-chromen-3-yl-alloside	Others	Others	-	2	27655.2	34832.5	28514.2	53537.8	22418.2	49903.4	51871.3	24942.4	40393.7	-	-	-	-
pmf0367	177.02	89	178.027	C9H6O4	[M-H]-	5,7-Dihydroxychromone	Others	Chromone	31721-94-5	1	32362.8	32380.1	36192.7	117396	144694	137458	68198.9	51386.4	88467	C09001	-	C09001	-
Layp002880	341.09	179.03	340.079	C15H16O9	[M+H]+	5,7-Dihydroxychromone glucoside	Others	Chromone	-	1	2.25244e+06	2.29012e+06	2.18517e+06	581102	635320	839282	1.45269e+06	1.35173e+06	1.30134e+06	-	-	-	-
Hmtn001120	315.109	153.056	316.116	C14H20O8	[M-H]-	5-(2-Hydroxyethyl)-2-O-glucosylphenol*	Phenolic acids	Phenolic acids	-	2	1.2297e+07	1.12222e+07	1.09595e+07	7.99206e+06	7.94075e+06	8.08704e+06	1.09528e+07	1.08652e+07	1.08672e+07	-	-	-	-
Lmqp000329	296.07	104.11	295.057	C8H14N3O7P	[M+H]+	5-Aminoimidazole ribonucleotide	Nucleotides and derivatives	Nucleotides and derivatives	25635-88-5	1	6.86476e+06	7885575	1.11119e+07	2.33451e+07	2.04451e+07	2.24967e+07	1.42487e+07	2.00824e+07	2.07177e+07	-	-	-	-
pme0120	118.09	101.06	117.079	C5H11NO2	[M+H]+	5-Aminovaleric acid	Organic acids	Organic acids	660-88-8	1	245340	206528	207306	1.00353e+06	908408	534063	439754	626662	622056	C00431	ko00310,ko00330,ko00470,ko01100	C00431	-
Wasn004983	435.09	153.02	436.101	C20H20O11	[M-H]-	5-Galloyl-6-O-Benzoyl Glucose	Phenolic acids	Phenolic acids	-	2	87460.5	58308.2	83962.5	69733.9	40821.7	71135.3	66472.5	78101.1	53645.3	-	-	-	-
Lmmn003663	329.09	167.04	330.095	C14H18O9	[M-H]-	5-Glucosyloxy-2-Hydroxybenzoic acid methyl ester	Phenolic acids	Phenolic acids	-	1	5.28157e+06	5.05813e+06	5.02923e+06	2.23459e+06	1.91902e+06	2.38286e+06	3.90346e+06	4.04166e+06	3.63971e+06	-	-	-	-
MWSprf117	221.09	130.06	220.085	C11H12N2O3	[M+H]+	5-Hydroxy-DL-tryptophan(5-HTP)	Amino acids and derivatives	Amino acids and derivatives	56-69-9	2	210129	220412	217903	529350	468982	537629	356470	382581	356470	C01017	-	C01017	-
MWSslk149	169.05	95.05	168.042	C8H8O4	[M+H]+	5-Methoxysalicylic acid	Phenolic acids	Phenolic acids	2612-02-4	1	21817.7	21817.7	21817.7	154833	140774	191776	116991	109088	112592	-	-	-	-
Lhmp122205	301.14	245.09	300.136	C18H20O4	[M+H]+	5-O-Methyllatifolin	Others	Others	-	1	41329.3	39684.4	43913.7	41249.6	38769.9	43255.7	39898.5	40322	42278.8	-	-	-	-
pmb3061	499.15	163.1	500.153	C22H28O13	[M-H]-	5-O-p-Coumaroylquinic acid O-glucoside	Phenolic acids	Phenolic acids	-	1	89264.2	75171.7	62813.7	26505.9	51021.3	33752.9	63610.3	58880.5	61225.3	-	-	-	-
pmb3074	337.09	191.06	338.1	C16H18O8	[M-H]-	5-O-p-Coumaroylquinic acid*	Phenolic acids	Phenolic acids	1899-30-5	1	2.46373e+07	2.5493e+07	2.72183e+07	1.36858e+07	1.54794e+07	1.43339e+07	2.02376e+07	1.93933e+07	2.04594e+07	C12208	ko00940,ko00941,ko00945,ko01110	C12208	-
Zmmp000969	255.1	123.06	254.09	C11H14N2O5	[M+H]+	5-Ribofuranosylnicotinamide	Nucleotides and derivatives	Nucleotides and derivatives	107325-67-7	2	3.17766e+06	2.92785e+06	3.45158e+06	1.09029e+07	1.06274e+07	1.02726e+07	7.89525e+06	7.08478e+06	7.31339e+06	-	-	-	-
Zahn007990	197.12	153.13	198.126	C11H18O3	[M-H]-	5-hydroxy-3,4-dimethyl-5-pentylfuran-2(5H)-one*	Others	Others	-	1	66960.5	57088.9	48600.2	361426	328175	404438	228343	253389	250851	-	-	-	-
MWSCX001	143.03	69.03	142.027	C6H6O4	[M+H]+	5-hydroxymaltol	Others	Ketone compounds	1073-96-7	2	406236	366669	515601	266993	216993	270427	338034	365827	375842	-	-	-	-
Wcdp000839	111.04	55.05	110.037	C6H6O2	[M+H]+	5-methylfurfural	Others	Others	620-02-0	2	465031	415729	427453	424590	478074	559476	489344	582261	566295	-	-	-	-
Lmbn004685	311.22	223.17	312.23	C18H32O4	[M-H]-	5S,8R-DiHODE; (5S,8R,9Z,12Z)-5,8-Dihydroxyoctadeca-9,12-dienoate	Lipids	Free fatty acids	-	2	484236	464810	458869	1.66159e+06	1.73326e+06	1.73472e+06	964008	1.19449e+06	1.11592e+06	C20186	ko00591	C20186	-
Wcsn010496	277.22	233.23	278.225	C18H30O2	[M-H]-	6,10,14-Trimethylpentadeca-5,9-Diene-2,13-Dione	Others	Others	-	1	258131	246723	228807	457872	451928	433469	391027	332725	356626	-	-	-	-
Zmhp003514	301.07	286.05	300.063	C16H12O6	[M+H]+	6,7,8-Tetrahydroxy-5-methoxyflavone*	Flavonoids	Flavones	-	1	68811.8	63292.3	75073	240671	190093	230603	238275	246905	228731	-	-	-	-
Wbtn006810	287.05	135.04	288.063	C15H12O6	[M-H]-	6,7-dihydroxy-1,3-dimethoxyxanthen-9-one	Flavonoids	Other Flavonoids	-	2	1.19874e+06	1.17669e+06	1.0877e+06	3.87877e+06	3.97753e+06	4.26009e+06	3.09111e+06	2.87311e+06	3.12302e+06	-	-	-	-
zjbp110804	357.13	307.1	356.126	C20H20O6	[M+H]+	6,7-dimethoxy-2-[2-(4'-hydroxy-3'-methoxyphenyl)ethyl]chromone	Others	Chromone	-	1	57023.5	51051.3	61010.8	40626.3	38041.5	45571.5	54416.6	58375.5	61764.3	-	-	-	-
zjbp110809	313.11	121.06	312.1	C18H16O5	[M+H]+	6,8-Dihydroxy-2-[2-(4-methoxyphenyl)ethyl]chromone	Others	Chromone	-	2	159665	133347	131185	176923	164488	170020	164412	177257	167864	-	-	-	-
Wbtn006721	285.04	133.03	286.048	C15H10O6	[M-H]-	6,8-dihydroxy-3-methyl-9-oxoxanthene-1-carboxylic acid	Others	Ketone compounds	-	1	32371.5	31222.4	54497	278413	214562	259757	304512	278561	306279	-	-	-	-
Lmln007483	329.23	171.1	330.241	C18H34O5	[M-H]-	6,9,10-Trihydroxyoctadec-7-enoic acid; Sanleng acid	Lipids	Free fatty acids	-	2	4.52625e+06	4.33936e+06	4.40885e+06	6.22642e+06	6.32465e+06	6.40661e+06	5.8171e+06	5.39031e+06	5.68657e+06	-	-	-	-
pme0274	132.1	69.07	131.095	C6H13NO2	[M+H]+	6-Aminocaproic acid	Organic acids	Organic acids	60-32-2	1	297327	318330	261780	518079	420485	453146	382178	383091	347517	C02378	ko01100	C02378	-
Jmgn004021	449.11	269.05	450.116	C21H22O11	[M-H]-	6-C-Glucosyl-2-Hydroxynaringenin	Flavonoids	Flavanones	-	2	5.75543e+06	8.44589e+06	7.58969e+06	4.05551e+06	4.83808e+06	3.91959e+06	5.94065e+06	5.22764e+06	5.08398e+06	-	-	-	-
Lmjp003655	463.12	301.08	462.116	C22H22O11	[M+H]+	6-C-MethylKaempferol-3-glucoside*	Flavonoids	Flavonols	-	1	1.35963e+06	1.30996e+06	1.31964e+06	640784	717035	676011	1.19491e+06	1.01496e+06	1.19096e+06	-	-	CM00467	MetMap113
pmp001198	132.1	57.03	131.095	C6H13NO2	[M+H]+	6-Deoxyfagomine	Alkaloids	Piperidine alkaloids	197449-09-5	1	1.37596e+07	1.36112e+07	1.4241e+07	1.65286e+07	1.64089e+07	1.86846e+07	1.90653e+07	1.81794e+07	1.77215e+07	-	-	-	-
Zbsp004940	193.05	133.03	192.042	C10H8O4	[M+H]+	6-Hydroxy-7-methoxycoumarin	Lignans and Coumarins	Coumarins	-	1	871326	907575	943806	9.82189e+06	1.13367e+07	1.14854e+07	7.35358e+06	6.87073e+06	7.07081e+06	-	-	-	-
pmp001310	627.16	303.1	626.148	C27H30O17	[M+H]+	6-Hydroxykaempferol-3,6-O-Diglucoside*	Flavonoids	Flavonols	-	1	2.02591e+06	2.32891e+06	2.36679e+06	2.93138e+06	2.62222e+06	1.4138e+06	4.30715e+06	2.31551e+06	1.8056e+06	-	-	CM00496	MetMap113
pmp001314	773.21	627.2	772.206	C33H40O21	[M+H]+	6-Hydroxykaempferol-3-O-rutinoside-6-O-glucoside	Flavonoids	Flavonols	-	1	3.62626e+06	4.84846e+06	3.82788e+06	3.14826e+06	5.48857e+06	4.23077e+06	4.99681e+06	4.83443e+06	6.31747e+06	-	-	-	-
Zmhp002730	627.16	303.05	626.148	C27H30O17	[M+H]+	6-Hydroxykaempferol-6,7-O-Diglucoside*	Flavonoids	Flavonols	-	1	1.02104e+07	9.02589e+06	9.12078e+06	3.0251e+06	5.69952e+06	3.02557e+06	3.52535e+06	6.93412e+06	8.57383e+06	-	-	-	-
pmp001311	627.16	303.1	626.148	C27H30O17	[M+H]+	6-Hydroxykaempferol-7,6-O-Diglucoside	Flavonoids	Flavonols	-	1	6.87574e+06	8.01423e+06	6.29073e+06	4.3104e+06	5.92674e+06	7.04351e+06	7.67133e+06	5.61705e+06	7.13183e+06	-	-	-	-
pmp001309	465.1	303.1	464.096	C21H20O12	[M+H]+	6-Hydroxykaempferol-7-O-glucoside	Flavonoids	Flavonols	-	1	1.5428e+06	2.48966e+06	2.0473e+06	568662	2.1862e+06	361203	1.92847e+06	2.33982e+06	1.72631e+06	-	-	-	-
Hmcn001884	463.09	301.03	464.096	C21H20O12	[M-H]-	6-Hydroxyluteolin 5-glucoside*	Flavonoids	Flavones	-	1	1.09456e+06	1.51578e+06	1.00246e+06	496394	375185	456181	648219	819642	697327	-	-	-	-
Zmhn001793	341.09	179.03	342.095	C15H18O9	[M-H]-	6-O-Caffeoyl-D-glucose*	Phenolic acids	Phenolic acids	-	1	1.27576e+06	1.22167e+06	1.40493e+06	830002	738069	1.04313e+06	1.04353e+06	1.05817e+06	1.06506e+06	-	-	-	-
Wasn000495	311.1	89.02	312.106	C11H20O10	[M-H]-	6-O-alpha-L-arabinopyranosyl-D-glucopyranose	Others	Saccharides	14116-69-9	2	3.30574e+06	3.04114e+06	3.17807e+06	3.26437e+06	3.61315e+06	3.29959e+06	3.58198e+06	3.45348e+06	3.43329e+06	C01625	-	C01625	-
Zmsp000380	326.15	164.09	325.137	C12H23NO9	[M+H]+	6-O-α-D-galactosyl-1-deoxynojirimycin*	Alkaloids	Piperidine alkaloids	-	1	2.03009e+06	2.00082e+06	2.01716e+06	1.01414e+06	1.05289e+06	986864	1.38174e+06	1.462e+06	1.34764e+06	-	-	-	-
Wdsp002909	372.14	163.04	371.137	C20H21NO6	[M+H]+	6-[(7-hydroxy-2-methyl-6-oxo-3,4-dihydroisoquinolin-1-yl)methyl]-2,3-dimethoxybenzoic acid	Alkaloids	Isoquinoline alkaloids	-	2	3.0634e+06	512581	928871	973896	1.39481e+06	1.3777e+06	1.03162e+06	1.4137e+06	929460	-	-	-	-
zjgp122320	163.04	89.04	162.032	C9H6O3	[M+H]+	6-hydroxycoumarin	Lignans and Coumarins	Coumarins	6093-68-1	2	1.4303e+06	1.08978e+06	1.28925e+06	1.21364e+06	1.37254e+06	1.28994e+06	1.17645e+06	1.40321e+06	1.20875e+06	-	-	-	-
Zmbp008419	341.14	285.08	340.131	C20H20O5	[M+H]+	6-prenylnaringenin	Flavonoids	Flavanones	-	1	72925.4	76773.9	74088.7	80616.4	65938.6	77968.8	106603	81579.6	78964	-	-	-	-
Hmlp006740	257.12	123.05	256.11	C16H16O3	[M+H]+	7-Hydroxy-4'-methoxyflavane*	Flavonoids	Other Flavonoids	-	2	17546.2	26239.4	25604.6	20770.9	18000	19632	26523.3	29627.5	34915.7	-	-	-	-
Wtmp009511	325.11	269.04	324.1	C19H16O5	[M+H]+	7-hydroxy-12-methoxy-2,2-dimethyl-1,11-dioxatetracen-6-one	Flavonoids	Other Flavonoids	-	2	357193	295560	320323	257229	201512	204564	331011	286789	303028	-	-	-	-
HX1341	163.04	89.04	162.032	C9H6O3	[M+H]+	7-hydroxy-2H-1-benzopyran-2-one	Lignans and Coumarins	Coumarins	-	1	2.60639e+07	2.38723e+07	2.24128e+07	2.82491e+07	3.02162e+07	3.31185e+07	2.77431e+07	2.65857e+07	2.71028e+07	-	-	-	-
Wcsn010524	265.22	265.22	266.225	C17H30O2	[M-H]-	8,11-Heptadecadienoic acid	Lipids	Free fatty acids	-	1	586087	541316	588966	1.41108e+06	1.42445e+06	1.31462e+06	988799	1.00091e+06	937912	-	-	-	-
MWSHC20110	301.07	286.05	300.063	C16H12O6	[M+H]+	8-Methoxyapigenin*	Flavonoids	Flavones	57096-02-3	1	88449.7	64761.6	92339.8	273702	263506	282991	325243	309669	279448	-	-	-	-
Wcjp002598	146.06	91.05	145.053	C9H7NO	[M+H]+	8-hydroxyquinoline	Alkaloids	Quinoline alkaloids	148-24-3	1	699795	619927	641960	882422	821245	953743	678877	756361	739120	C19434	-	C19434	-
Lmbn005662	295.23	171.1	296.235	C18H32O3	[M-H]-	9(10)-EpOME;(9R,10S)-(12Z)-9,10-Epoxyoctadecenoic acid	Lipids	Free fatty acids	16833-56-0	1	130853	121141	125512	29872.7	36482.7	37711.7	84515.7	75016.3	75176.1	C14825	ko00591,ko01100	C14825	-
Hmqn003054	329.23	311.22	330.241	C18H34O5	[M-H]-	9,10,11-Trihydroxy-12-octadecenoic acid	Lipids	Free fatty acids	61911-67-9	2	289972	292612	291219	480439	459663	509757	426655	417004	393919	-	-	-	-
pmn001694	329.23	229.15	330.241	C18H34O5	[M-H]-	9,10,13-Trihydroxy-11-Octadecenoic Acid	Lipids	Free fatty acids	29907-57-1	1	3.96822e+06	3.58046e+06	3.88458e+06	5.0003e+06	5.41196e+06	5.37507e+06	4.62227e+06	4.66817e+06	4.40553e+06	C14835	ko00591	C14835	-
Lmbn004240	329.23	199.13	330.241	C18H34O5	[M-H]-	9,10-Dihydroxy-12,13-epoxyoctadecanoic acid	Lipids	Free fatty acids	-	2	528793	580168	482442	1.50865e+06	1.49405e+06	1.50697e+06	1.07461e+06	1.11286e+06	1.08252e+06	C14837	ko00591	C14837	-
Lmbn003970	329.23	211.14	330.241	C18H34O5	[M-H]-	9,12,13-TriHOME; 9(S),12(S),13(S)-Trihydroxy-10(E)-octadecenoic acid	Lipids	Free fatty acids	97134-11-7	1	5.05218e+06	5.17774e+06	5.06842e+06	6.69935e+06	7.29445e+06	6.86688e+06	6.48823e+06	6.26501e+06	6.14051e+06	C14833	ko00591	C14833	-
Zasn010433	307.26	307.26	308.272	C20H36O2	[M-H]-	9,12-Octadecadienoic acid,ethyl ester	Others	Others	6114-21-2	1	435044	371333	377354	1.27723e+06	1.24671e+06	863073	904749	916874	967255	-	-	-	-
Zmsp001773	268.11	136.07	267.097	C10H13N5O4	[M+H]+	9-Arabinosyladenine*	Nucleotides and derivatives	Nucleotides and derivatives	-	1	8.37566e+07	8.80289e+07	7.76275e+07	908942	760389	1.0207e+06	3.97819e+07	3.68543e+07	3.86886e+07	-	-	-	-
Wcdp007427	293.21	237.15	292.204	C18H28O3	[M+H]+	9-Hydroxy-10E,14Z-Octadecadien-12-Ynoic Acid	Lipids	Free fatty acids	-	1	20350.3	19057.5	12976.3	1782.02	1782.02	1782.02	8910.08	9367.52	9068.29	-	-	-	-
Zmyn004449	309.21	171.1	310.214	C18H30O4	[M-H]-	9-Hydroxy-12-oxo-10(E),15(Z)-octadecadienoic acid	Lipids	Free fatty acids	-	1	74587.4	62832.3	71258.8	49549.7	52310.4	49831	61712.7	68212.1	59960.3	C21923	ko00592,ko01110	C21923	-
pmn001689	311.223	223.172	312.23	C18H32O4	[M-H]-	9-Hydroxy-12-oxo-15(Z)-octadecenoic acid*	Lipids	Free fatty acids	-	1	469008	471562	455443	1.74603e+06	1.75046e+06	1.78479e+06	1.03241e+06	1.09363e+06	1.11754e+06	C21924	ko00592,ko01110	C21924	-
WaYn010298	291.2	165.13	292.204	C18H28O3	[M-H]-	9-Hydroxyoctadeca-6,10,12,15-Tetraenoic Acid	Lipids	Free fatty acids	326492-79-9	2	97288.6	107857	95049.3	82670.8	78516.9	82592.7	97730.7	94743.1	87236.2	-	-	-	-
Wcdp007645	295.23	151.11	294.219	C18H30O3	[M+H]+	9-Oxo-10,12-Octadecadienoic Acid	Lipids	Free fatty acids	54665-32-6	1	529726	496231	516409	471285	468268	462179	507803	512778	502678	-	-	-	-
Hmqp005411	297.24	81.07	296.235	C18H32O3	[M+H]+	9-Oxo-12Z-Octadecenoic acid*	Lipids	Free fatty acids	112543-32-5	1	120071	70841.2	100491	1.08481e+06	1.08261e+06	1.03684e+06	584614	628486	601574	-	-	-	-
Wcdp007789	295.23	81.07	294.219	C18H30O3	[M+H]+	9-Oxooctadeca-10,12-Dienoic Acid	Lipids	Free fatty acids	-	1	840032	822863	881053	263639	251390	440539	658813	602895	666395	-	-	-	-
Rfmb091	295.23	195.14	296.235	C18H32O3	[M-H]-	9S-Hydroxy-10E,12Z-octadecadienoic acid*	Lipids	Free fatty acids	15514-85-9	1	2.6119e+06	2.50427e+06	2.45121e+06	3.86729e+06	4.17096e+06	3.93074e+06	3.47141e+06	3.32835e+06	3.4226e+06	C14767	ko00591	C14767	-
Lmtn004049	263.13	204.12	264.136	C15H20O4	[M-H]-	Abscisic acid	Organic acids	Organic acids	21293-29-8	1	1.92071e+06	1.6885e+06	1.77888e+06	1.66267e+06	1.80227e+06	1.69175e+06	1.84941e+06	1.78797e+06	1.82003e+06	C06082	ko00906,ko01100,ko01110,ko04075	C06082	-
MWSHC2054	136.06	119.04	135.054	C5H5N5	[M+H]+	Adenine	Nucleotides and derivatives	Nucleotides and derivatives	73-24-5	2	3.03055e+07	2.88285e+07	2.91523e+07	1.67194e+07	1.1722e+07	2.03905e+07	2.04621e+07	1.88544e+07	1.90201e+07	C00147	ko00230,ko00908,ko01100,ko01110,ko01232	C00147	-
pme0230	268.1	136.06	267.097	C10H13N5O4	[M+H]+	Adenosine*	Nucleotides and derivatives	Nucleotides and derivatives	58-61-7	1	8.3834e+07	8.55769e+07	7.50798e+07	892520	839650	928916	4.0344e+07	3.59974e+07	3.68967e+07	C00212	ko00230,ko01100,ko01232,ko02010	C00212	-
Lcsp001929	332.18	173.09	331.174	C14H25N3O6	[M+H]+	Ala-Glu-Leu	Amino acids and derivatives	Amino acids and derivatives	-	2	264291	257113	286221	279871	278638	287011	376138	357113	321732	-	-	-	-
Lcsp001337	274.18	86.1	273.169	C12H23N3O4	[M+H]+	Ala-Ile-Ala	Amino acids and derivatives	Amino acids and derivatives	-	2	868679	961717	1.05548e+06	1.96732e+06	2.01355e+06	1.92202e+06	1.57464e+06	1.49079e+06	1.63365e+06	-	-	-	-
Lcsp001369	318.17	157.13	317.159	C13H23N3O6	[M+H]+	Ala-Ile-Asp	Amino acids and derivatives	Amino acids and derivatives	-	1	64003.8	91125.1	68853.1	719968	655460	1.08615e+06	774727	306026	474673	-	-	-	-
Lcsp003132	316.22	157.13	315.216	C15H29N3O4	[M+H]+	Ala-Ile-Leu	Amino acids and derivatives	Amino acids and derivatives	-	2	559322	546201	631581	900453	654827	869608	980050	872670	799109	-	-	-	-
Zmdn006929	255.07	213.06	256.074	C15H12O4	[M-H]-	Aloe-Emodin-9-Anthrone	Quinones	Anthraquinone	6247-99-0	1	34946.9	29911.6	31639.6	37811.3	39931.6	44373.8	43443.6	39264.1	36703.8	C16760	-	C16760	-
pmn001336	431.1	269	432.106	C21H20O10	[M-H]-	Aloeemodin-8-O-glucoside	Quinones	Anthraquinone	-	2	206317	243851	195578	124314	160879	113241	184964	158929	149896	-	-	-	-
Lmyp003934	349.27	123.08	348.266	C22H36O3	[M+H]+	Anacardic acid	Organic acids	Organic acids	16611-84-0	2	86050.2	81402.7	81721.8	252381	315888	317427	201330	205044	196543	C10759	-	C10759	-
pmp000452	225.15	85.1	224.141	C13H20O3	[M+H]+	Annuionone D	Others	Ketone compounds	-	1	360157	370728	331850	538188	358389	503911	439188	441788	378647	-	-	-	-
MWSmce498	579.169	271.07	578.164	C27H30O14	[M+H]+	Apigenin-7-O-neohesperidoside (Rhoifolin)*	Flavonoids	Flavones	17306-46-6	2	1.08989e+06	757915	297985	386894	177893	144235	228391	234131	398678	C12627	ko00944	C12627	-
pme0368	579.17	271.06	578.164	C27H30O14	[M+H]+	Apigenin-7-O-rutinoside (Isorhoifolin)*	Flavonoids	Flavones	552-57-8	2	332235	316297	276296	495268	175600	152645	192815	305379	295701	-	-	-	-
Lmhn004976	299.06	284.02	300.063	C16H12O6	[M-H]-	Aracarpene 2	Flavonoids	Isoflavones	-	2	244660	207794	268969	936430	880646	998163	1.04589e+06	1.01056e+06	936430	-	-	-	-
Zmdp000292	189.14	70.07	188.127	C7H16N4O2	[M+H]+	Arginine methyl ester*	Amino acids and derivatives	Amino acids and derivatives	-	1	6.1979e+06	5.98343e+06	5.5489e+06	6.13822e+06	5.77486e+06	5.29492e+06	5.98498e+06	4.96795e+06	6.29128e+06	-	-	-	-
mws1094	287.06	259.07	288.063	C15H12O6	[M-H]-	Aromadendrin (Dihydrokaempferol)	Flavonoids	Flavanonols	480-20-6	1	697448	663892	694270	1.56734e+06	1.9053e+06	1.76801e+06	1.35032e+06	1.39094e+06	1.46278e+06	C00974	ko00941,ko01100,ko01110	C00974	-
Lmtn002796	449.11	287.06	450.116	C21H22O11	[M-H]-	Aromadendrin-7-O-glucoside	Flavonoids	Flavanonols	28189-90-4	1	5.39593e+06	5.20452e+06	6.40072e+06	3.23136e+06	3.50672e+06	3.53643e+06	4.91444e+06	4.36792e+06	4.45484e+06	-	-	-	-
pmp000820	421.16	365.1	420.157	C25H24O6	[M+H]+	Artonin E1	Flavonoids	Other Flavonoids	-	2	40976.6	33503.9	19648.9	83179.7	33543.3	39955.7	43226.4	46205	46700.2	-	-	-	-
pmp000821	421.16	365.1	420.157	C25H24O6	[M+H]+	Artonin E2*	Flavonoids	Other Flavonoids	-	2	34955.2	37572.4	14456.2	77440.6	37152.9	46148.3	45435.8	42866.7	49236.1	-	-	-	-
Wcgn008207	223.1	179.11	224.105	C12H16O4	[M-H]-	Aspidinol	Others	Others	519-40-4	2	41509.9	46811.1	44781.7	93439.5	90969.3	101424	75777.8	82209.8	84963.1	-	-	-	-
Qmzp101807	343.15	163.07	342.147	C20H22O5	[M+H]+	Avicennol	Lignans and Coumarins	Coumarins	56110-68-0	1	1.28521e+06	1.44241e+06	1.40256e+06	1.30905e+06	1.36313e+06	1.31515e+06	1.25873e+06	1.47448e+06	1.46536e+06	-	-	-	-
mws2186	435.09	303.05	434.085	C20H18O11	[M+H]+	Avicularin(Quercetin-3-O-α-L-arabinofuranoside)*	Flavonoids	Flavonols	572-30-5	1	391627	516960	498005	203229	292291	313305	334868	305913	392835	C22608	-	C22608	MetMap116
mws0237	187.1	125.1	188.105	C9H16O4	[M-H]-	Azelaic acid	Organic acids	Organic acids	123-99-9	2	2.93999e+06	2.71331e+06	3.00809e+06	4.48149e+06	4.16259e+06	4.45399e+06	4.20374e+06	3.98979e+06	4.15716e+06	C08261	-	C08261	-
pmp001221	325.14	205.09	324.136	C20H20O4	[M+H]+	Bavachin	Flavonoids	Flavanones	19879-32-4	1	126323	115095	150606	269183	197609	259358	425780	413055	389625	-	-	-	-
Lmtn002324	431.15	269.1	432.163	C19H28O11	[M-H]-	Benzyl-(2''-O-glucosyl)glucoside*	Phenolic acids	Phenolic acids	-	2	3.94915e+06	4.54828e+06	5.09405e+06	2.90892e+06	3.07741e+06	2.73449e+06	3.66275e+06	3.97536e+06	3.7559e+06	C17564	-	C17564	-
Lmyn003028	431.16	269.1	432.163	C19H28O11	[M-H]-	Benzyl-β-gentiobioside*	Phenolic acids	Phenolic acids	56775-64-5	2	4.63451e+06	4.45489e+06	4.97143e+06	2.77215e+06	3.14778e+06	2.6889e+06	3.92734e+06	4.18791e+06	4.03041e+06	-	-	-	-
Zbfn013528	271.23	225.22	272.235	C16H32O3	[M-H]-	Beta-Hydroxypalmitic Acid	Lipids	Free fatty acids	-	2	2.11322e+06	1.36505e+06	1.47022e+06	5.43429e+07	5.66941e+07	5.77096e+07	3.16982e+07	3.09616e+07	3.45632e+07	-	-	-	-
MWSmce548	118.09	58.07	117.079	C5H11NO2	[M+H]+	Betaine	Alkaloids	Alkaloids	107-43-7	2	1.01844e+06	948041	878059	973147	984945	933210	1.01926e+06	921577	945952	C00719	ko00260,ko01100,ko02010	C00719	-
pme2266	245.1	227.08	244.088	C10H16N2O3S	[M+H]+	Biotin	Others	Vitamin	58-85-5	2	350783	372225	319775	165428	171942	191896	333245	251397	310793	C00120	ko00780,ko01100,ko01240,ko02010	C00120	-
Lmwp011196	391.28	149.02	390.277	C24H38O4	[M+H]+	Bis(2-ethylhexyl)phthalate*	Phenolic acids	Phenolic acids	117-81-7	2	833958	1.09864e+06	985272	982227	1.41022e+06	1.0978e+06	659461	869459	787989	C03690	-	C03690	-
Zmgp003229	508.31	346.26	507.304	C24H45NO10	[M+H]+	Broussonetine A*	Alkaloids	Pyrrole alkaloids	173220-07-0	2	2.71583e+06	2.13142e+06	1.80467e+06	2.5427e+06	3.15634e+06	2.31119e+06	3.47201e+06	2.6216e+06	2.46381e+06	-	-	-	-
Zmgp003080	508.31	346.26	507.304	C24H45NO10	[M+H]+	Broussonetine B*	Alkaloids	Pyrrole alkaloids	190317-46-5	2	8.45746e+06	7.99579e+06	8.36661e+06	9.00302e+06	9.35944e+06	9.60559e+06	9.8914e+06	9.90208e+06	1.0473e+07	-	-	-	-
Zmgp003758	346.26	328.25	345.252	C18H35NO5	[M+H]+	Broussonetine C	Alkaloids	Pyrrole alkaloids	173327-05-4	2	1.35031e+06	1.03394e+06	1.1584e+06	1.60823e+06	1.22028e+06	1.08261e+06	1.82178e+06	1.75371e+06	1.45437e+06	-	-	-	-
Zmgp004016	346.26	328.25	345.252	C18H35NO5	[M+H]+	Broussonetine D	Alkaloids	Pyrrole alkaloids	173220-08-1	2	5.12438e+06	5.17259e+06	5.1752e+06	5.30161e+06	4.50082e+06	4.77008e+06	6.48792e+06	5.58544e+06	5.37731e+06	-	-	-	-
Zmgp002639	362.25	344.24	361.246	C18H35NO6	[M+H]+	Broussonetine F	Alkaloids	Pyrrole alkaloids	190317-57-8	2	2.50287e+06	3.42694e+06	3.90066e+06	3.81133e+06	2.46277e+06	3.51602e+06	3.88424e+06	3.65695e+06	3.4662e+06	-	-	-	-
Zmgp002288	524.31	362.25	523.299	C24H45NO11	[M+H]+	Broussonetine L	Alkaloids	Pyrrole alkaloids	230285-78-6	1	750312	804151	808853	866131	769902	920056	799570	1.03161e+06	864864	-	-	-	-
Yxxp003689	344.24	344.24	343.236	C18H33NO5	[M+H]+	Broussonetine U	Alkaloids	Pyrrole alkaloids	-	2	81405	395274	132081	328605	389283	393962	217469	464725	387961	-	-	-	-
HJN090	433.11	271.06	434.121	C21H22O10	[M-H]-	Butin-7-O-glucoside*	Flavonoids	Flavanones	-	2	3.45364e+06	3.57573e+06	3.51743e+06	456618	549833	501339	1.92304e+06	1.65376e+06	1.80507e+06	-	-	-	-
MWSmce341	279.159	149.033	278.152	C16H22O4	[M+H]+	Butyl isobutyl phthalate*	Phenolic acids	Phenolic acids	17851-53-5	2	9.60009e+06	1.03615e+07	1.07478e+07	1.92002e+06	1.09922e+07	1.14558e+07	9.7108e+06	1.03778e+07	1.06129e+07	-	-	-	-
mws2212	179.03	135.05	180.042	C9H8O4	[M-H]-	Caffeic acid	Phenolic acids	Phenolic acids	331-39-5	1	693345	793913	1.385e+06	2.07961e+07	2.04801e+07	1.87033e+07	1.21937e+07	1.27546e+07	1.21765e+07	C01197	ko00940,ko01100,ko01110	C01197	-
Zbfn002396	343.1	163.04	344.111	C15H20O9	[M-H]-	Caffeoyl-O-mannitol	Phenolic acids	Phenolic acids	-	1	763296	822658	794356	926221	1.04566e+06	864517	1.01278e+06	830682	998491	-	-	-	-
Lmmp005689	301.07	258.05	300.063	C16H12O6	[M+H]+	Cajanin	Flavonoids	Isoflavones	32884-36-9	2	5632.36	1782.03	8405.74	18896.2	17818.3	19684.4	23263.5	26272.2	28087.5	C10203	-	C10203	-
pmn001716	447.09	285.04	448.101	C21H20O11	[M-H]-	Carthamone	Flavonoids	Chalcones	86579-00-2	2	8.53362e+06	4.43932e+06	7.90466e+06	7.32577e+06	5.58024e+06	4.87609e+06	2.81616e+06	2.22687e+06	1.02368e+06	C08598	-	C08598	-
mws0054	289.07	245.08	290.079	C15H14O6	[M-H]-	Catechin	Flavonoids	Flavanols	154-23-4	1	135103	190828	122256	193761	155526	168538	112738	169413	194071	C06562	ko00941,ko01110	C06562	-
MWSHC20163	255.24	255.24	256.24	C16H32O2	[M-H]-	Cetostearic acid	Lipids	Free fatty acids	-	1	1.43423e+07	1.1659e+07	1.31864e+07	1.9649e+07	1.72786e+07	1.39622e+07	1.68816e+07	1.57417e+07	1.68235e+07	-	-	-	-
mws0178	353.09	191.06	354.095	C16H18O9	[M-H]-	Chlorogenic acid (3-O-Caffeoylquinic acid)*	Phenolic acids	Phenolic acids	327-97-9	1	2.16247e+06	2.29996e+06	2.35995e+06	3.0978e+06	2.56664e+06	2.67617e+06	2.48678e+06	2.30988e+06	2.9148e+06	C00852	ko00940,ko00941,ko00945,ko01110	C00852	-
mws0179	367.1	190.9	368.111	C17H20O9	[M-H]-	Chlorogenic acid methyl ester	Phenolic acids	Phenolic acids	29708-87-0	2	367249	386965	443761	311875	366340	350733	414075	468426	417716	-	-	-	-
mws0120	258.11	104.11	257.103	C8H20NO6P	[M+H]+	Choline Alfoscerate	Lipids	PC	28319-77-9	1	1.93433e+07	2.07026e+07	1.80364e+07	5.65934e+07	6.43833e+07	5.68236e+07	4.38152e+07	4.28045e+07	4.52821e+07	C00670	ko00564,ko00565	C00670	-
Lazp002140	757.22	449.11	756.211	C33H40O20	[M+H]+	Chrysoeriol glucosyl xylosyl glucoside	Flavonoids	Flavones	-	1	1.28562e+06	1.47456e+06	1.53732e+06	1.01765e+06	994666	1.00743e+06	1.16427e+06	1.52818e+06	1.5386e+06	-	-	-	-
pmb3012	461.11	299.06	462.116	C22H22O11	[M-H]-	Chrysoeriol-7-O-glucoside	Flavonoids	Flavones	19993-32-9	2	193197	130450	136029	150075	77728.5	115575	127857	111357	107238	-	-	-	-
Zmpn002553	339.07	177.02	340.079	C15H16O9	[M-H]-	Cichoriin*	Lignans and Coumarins	Coumarins	531-58-8	1	8.85294e+06	8.92686e+06	8.98891e+06	2.5707e+06	2.04269e+06	2.62464e+06	5.92995e+06	6.32243e+06	6.16246e+06	C09206	-	C09206	-
pmn001553	315.11	153.06	316.116	C14H20O8	[M-H]-	Cimidahurinine*	Phenolic acids	Phenolic acids	142542-89-0	2	1.29125e+07	1.30046e+07	1.40134e+07	8.6416e+06	7.94726e+06	8.67862e+06	1.00491e+07	1.05241e+07	1.0575e+07	-	-	-	-
pmp000313	631.22	469.17	630.216	C28H38O16	[M+H]+	Cimifugin-7,4'-di-O-glucoside	Others	Chromone	-	2	14622	45118.2	75287.2	787188	785893	847612	542156	765323	767511	-	-	-	-
Zdhn005610	285.04	257.05	286.048	C15H10O6	[M-H]-	Citreorosein	Quinones	Anthraquinone	481-73-2	2	6791.75	6791.75	6791.75	51075.8	33958.7	49797.7	46828.3	56996.1	58666.7	C17810	-	C17810	-
mws0281	191.02	111.01	192.027	C6H8O7	[M-H]-	Citric Acid	Organic acids	Organic acids	77-92-9	1	5.72793e+07	6.11593e+07	5.81461e+07	6.34536e+07	6.39627e+07	6.43392e+07	6.30161e+07	6.69242e+07	6.58767e+07	C00158	ko00020,ko00250,ko00630,ko01100,ko01110,ko01200,ko01210,ko01230,ko01240	C00158	-
Wayn000884	353.07	111	354.08	C12H18O12	[M-H]-	Citric acid glucoside	Organic acids	Organic acids	-	1	9.94585e+06	1.08845e+07	9.9479e+06	2.48326e+07	2.49286e+07	2.59878e+07	1.89934e+07	1.77306e+07	1.88243e+07	-	-	-	-
Lmdn009099	355.12	193.05	356.126	C20H20O6	[M-H]-	Coniferyl ferulate	Phenolic acids	Phenolic acids	63644-62-2	2	253475	262796	268450	210824	235492	217656	276356	273188	285626	C17855	-	C17855	-
mws2108	353.09	191.06	354.095	C16H18O9	[M-H]-	Cryptochlorogenic acid (4-O-Caffeoylquinic acid)*	Phenolic acids	Phenolic acids	905-99-7	1	2.40197e+06	2.63448e+06	2.47891e+06	2.64335e+06	2.73917e+06	2.73515e+06	2.44815e+06	2.20924e+06	2.75111e+06	-	-	-	-
zjzp122830	423.18	367.12	422.173	C25H26O6	[M+H]+	Cudraflavanone A	Flavonoids	Flavones	-	2	42473.7	33178.1	38653	66594.2	37657.7	57594.3	63075.4	52209.2	61493.5	-	-	-	-
Lssp210412	225.2	100.11	224.189	C13H24N2O	[M+H]+	Cuscohygrine	Alkaloids	Pyrrole alkaloids	454-14-8	1	94892.5	81595.1	89048.5	74292.3	81482.4	93698.2	89279.3	88096.3	82883.7	C06521	ko00960,ko01110	C06521	-
Zbjp001957	611.16	287.06	611.161	C27H31O16+	[M]+	Cyanidin-3,5-O-diglucoside (Cyanin)*	Flavonoids	Anthocyanidins	20905-74-2	2	2.67845e+07	2.07995e+07	2.6497e+07	1.16702e+07	1.36432e+07	1.48947e+07	2.01989e+07	1.68691e+07	2.21821e+07	C08639	ko00942	C08639	-
Zmcp002924	611.16	287.05	611.161	C27H31O16+	[M]+	Cyanidin-3-O-(2''-O-glucosyl)glucoside	Flavonoids	Anthocyanidins	38820-68-7	2	3.14097e+07	3.62423e+07	3.34438e+07	3.90065e+07	3.21739e+07	3.49177e+07	3.96533e+07	4.0725e+07	3.79652e+07	C16306	ko00942	C16306	-
Lmhp002242	757.22	287.06	757.219	C33H41O20+	[M]+	Cyanidin-3-O-(2''-O-glucosyl)rutinoside	Flavonoids	Anthocyanidins	-	2	6.17418e+06	5.42679e+06	4.66356e+06	1.33772e+07	1.42733e+07	1.38472e+07	1.57613e+07	1.5317e+07	1.55474e+07	-	-	-	-
pmb0542	535.11	287.06	535.108	C24H23O14+	[M]+	Cyanidin-3-O-(6''-O-malonyl)glucoside	Flavonoids	Anthocyanidins	171828-62-9	2	8.55023e+06	7.95178e+06	7.24706e+06	7.34147e+06	6.01563e+06	6.10324e+06	7.75746e+06	9.26564e+06	8.15546e+06	C12643	ko00942	C12643	-
Zblp102242	449.11	287.06	449.108	C21H21O11+	[M]+	Cyanidin-3-O-galactoside*	Flavonoids	Anthocyanidins	142506-26-1	2	2.99867e+07	2.07545e+07	2.12825e+07	1.64383e+07	2.2192e+07	1.54925e+07	2.04127e+07	1.96559e+07	2.13438e+07	C08647	-	C08647	-
Lcyp000689	611.16	287.06	611.161	C27H31O16+	[M]+	Cyanidin-3-O-gentiobioside*	Flavonoids	Anthocyanidins	47845-44-3	2	3.98551e+07	3.39533e+07	3.52322e+07	3.77551e+07	3.96371e+07	3.77786e+07	3.80489e+07	4.16976e+07	4.15096e+07	-	-	-	-
Zblp002068	449.11	287.06	449.108	C21H21O11+	[M]+	Cyanidin-3-O-glucoside*	Flavonoids	Anthocyanidins	47705-70-4	2	2.03757e+07	2.88575e+07	2.20459e+07	2.22006e+07	1.61116e+07	1.40907e+07	2.41454e+07	1.96605e+07	1.9928e+07	C08604	ko00942,ko01110	C08604	-
Lmyp001666	757.22	287.06	757.219	C33H41O20+	[M]+	Cyanidin-3-O-glucosylrutinoside*	Flavonoids	Anthocyanidins	-	2	8.25606e+06	7.1694e+06	1.46708e+07	4.17679e+06	3.68953e+06	4.2621e+06	6.93798e+06	6.6912e+06	4.46329e+06	-	-	-	-
Zbap001768	757.21	287.06	757.219	C33H41O20+	[M]+	Cyanidin-3-O-rutinoside-5-O-glucoside*	Flavonoids	Anthocyanidins	-	2	5.666e+06	7.86564e+06	9.27798e+06	6.34189e+06	5.57647e+06	6.62349e+06	7.13862e+06	4.77655e+06	8.05568e+06	C12646	ko00942	C12646	-
Lmhp001430	227.1	116.07	226.095	C10H14N2O4	[M+H]+	Cyclo(Pro-Glu)	Amino acids and derivatives	Amino acids and derivatives	-	1	233081	165844	176737	1.03399e+06	826489	856521	691419	615531	674203	-	-	-	-
Lmrj001341	185.09	70.06	184.085	C8H12N2O3	[M+H]+	Cyclo(Ser-Pro)	Amino acids and derivatives	Amino acids and derivatives	-	2	6008.61	6008.61	30043	384724	374325	412614	302866	220456	237471	-	-	-	-
ML10181668	130.09	84.08	129.079	C6H11NO2	[M+H]+	Cycloleucine*	Amino acids and derivatives	Amino acids and derivatives	52-52-8	2	3.83775e+06	3.53236e+06	3.6857e+06	8.92615e+06	8.7423e+06	8.30655e+06	7.87351e+06	7.49955e+06	7.205e+06	C03969	-	C03969	-
Wcgn005541	315.09	271.09	316.095	C17H16O6	[M-H]-	Cyrtominetin	Flavonoids	Flavones	95272-99-4	2	42233.9	42233.9	42233.9	360960	371883	369918	260125	222025	211169	-	-	-	-
ML10171848	147.03	85.03	148.037	C5H8O5	[M-H]-	D-Arabinono-1,4-lactone	Others	Saccharides	2782-09-4	2	1.6916e+06	1.49089e+06	1.46009e+06	1.30448e+06	1.29345e+06	1.14228e+06	1.22837e+06	1.34787e+06	1.45686e+06	C00652	ko00053,ko01100	C00652	-
MWSmce676	149.05	59.01	150.053	C5H10O5	[M-H]-	D-Arabinose*	Others	Saccharides	10323-20-3	1	2.12528e+06	2.05225e+06	2.04951e+06	2.10575e+06	1.69412e+06	1.64575e+06	2.1156e+06	2.06125e+06	1.84411e+06	C00216	ko00040,ko00053,ko00520,ko01100,ko01250	C00216	-
MWS2442	259.02	96.97	260.03	C6H13O9P	[M-H]-	D-Fructose 6-Phosphate*	Others	Saccharides	643-13-0	1	1.19246e+07	9.17062e+06	1.06542e+07	1.33666e+07	1.19095e+07	1.21641e+07	1.84848e+07	1.91201e+07	1.82726e+07	C00085	ko00052,ko00500,ko00710,ko01100,ko01110,ko01200	C00085	-
mws1164	179.056	59.0139	180.063	C6H12O6	[M-H]-	D-Fructose*	Others	Saccharides	57-48-7	1	9.59083e+07	7.19584e+07	7.60675e+07	7.64883e+07	7.22681e+07	8.22633e+07	8.58864e+07	8.39439e+07	7.68176e+07	C05003	-	C05003	-
Zmpn000199	209.03	85.03	210.038	C6H10O8	[M-H]-	D-Galactaric acid	Others	Saccharides	526-99-8	2	1.72355e+06	1.62689e+06	1.53254e+06	990467	1.18094e+06	1.21224e+06	1.40858e+06	1.42432e+06	1.52597e+06	C00879	ko00053,ko01100	C00879	-
pmf0139	179.06	59.01	180.063	C6H12O6	[M-H]-	D-Galactose*	Others	Saccharides	59-23-4	1	7.04463e+07	7.26866e+07	7.83734e+07	8.03835e+07	7.34821e+07	7.42668e+07	7.63487e+07	7.13222e+07	7.92451e+07	C00124	ko00052,ko01100	C00124	-
mws1189	193.04	72.99	194.043	C6H10O7	[M-H]-	D-Galacturonic acid*	Others	Saccharides	685-73-4	1	4.12001e+06	3.71812e+06	4.09385e+06	3.26162e+07	2.74881e+07	3.17219e+07	2.07002e+07	1.87085e+07	2.132e+07	C00333	ko00040,ko00053,ko00520,ko01100,ko01240,ko01250,ko02010	C00333	-
pme3705	193.04	72.99	194.043	C6H10O7	[M-H]-	D-Glucoronic acid*	Others	Saccharides	6556-12-3	1	3.5e+06	3.79059e+06	3.83763e+06	2.86309e+07	3.28569e+07	3.04781e+07	1.76356e+07	1.84766e+07	2.0043e+07	C00191	ko00040,ko00053,ko00520,ko00562,ko01100,ko01240,ko01250	C00191	-
Zmyn000083	338.99	78.96	339.996	C6H14O12P2	[M-H]-	D-Glucose 1,6-bisphosphate	Others	Saccharides	10139-18-1	1	328324	324314	315620	543225	530055	477218	468004	468557	474585	C01231	ko00500,ko01100	C01231	-
mws4170	179.06	59.01	180.063	C6H12O6	[M-H]-	D-Glucose*	Others	Saccharides	50-99-7	1	8.30462e+07	7.18746e+07	7.48715e+07	9.36409e+07	7.09324e+07	7.46959e+07	7.61278e+07	8.37481e+07	8.21963e+07	C00031	ko00010,ko00030,ko00052,ko00500,ko00520,ko00524,ko00901,ko01100,ko01110,ko02010	C00031	-
mws1090	259.02	96.97	260.03	C6H13O9P	[M-H]-	D-Glucose-1-phosphate*	Others	Saccharides	59-56-3	1	11658100	1.20622e+07	1.05866e+07	7.561e+06	6.1061e+06	7.55528e+06	9.94537e+06	9.65773e+06	8.73989e+06	C00103	ko00010,ko00040,ko00052,ko00500,ko00520,ko00523,ko00561,ko01100,ko01110,ko01240,ko01250	C00103	-
Lmxn000398	341.11	89.02	342.116	C12H22O11	[M-H]-	D-Lactose*	Others	Saccharides	63-42-3	1	3.70641e+06	3.83964e+06	3.59867e+06	3.66997e+06	3.63617e+06	3.66484e+06	3.70793e+06	4.13264e+06	3.20446e+06	C01970	-	C01970	-
Lmsn000381	341.109	89.0244	342.116	C12H22O11	[M-H]-	D-Maltose*	Others	Saccharides	69-79-4	1	3.25449e+06	3.27478e+06	3.33491e+06	3.41323e+06	4.07628e+06	2.64421e+06	3.29058e+06	3.67729e+06	3.75093e+06	C01971	-	C01971	-
pmf0138	179.06	59.01	180.063	C6H12O6	[M-H]-	D-Mannose*	Others	Saccharides	3458-28-4	1	8.44698e+07	8.71277e+07	7.93982e+07	9.0276e+07	8.52571e+07	8.52915e+07	9.89814e+07	8.14851e+07	92419156	C00159	ko00051,ko00052,ko00520,ko01100,ko01250,ko02010	C00159	-
mws1337	220.12	90.05	219.111	C9H17NO5	[M+H]+	D-Pantothenic Acid	Others	Vitamin	79-83-4	1	2.70474e+07	2.70913e+07	2.79495e+07	2.19849e+07	2.07095e+07	2.13809e+07	2.49934e+07	2.43185e+07	2.51473e+07	C00864	ko00410,ko00770,ko01100,ko01110,ko01240	C00864	-
mws2104	193.07	59.01	194.079	C7H14O6	[M-H]-	D-Pinitol*	Others	Saccharides	10284-63-6	2	8.98487e+06	9.30737e+06	8.40221e+06	2.97864e+07	3.17198e+07	3.29138e+07	2.01337e+07	2.14708e+07	1.8846e+07	C03844	-	C03844	-
Zmgn000173	149.05	75.01	150.053	C5H10O5	[M-H]-	D-Ribose	Others	Saccharides	50-69-1	1	432921	377062	421257	277671	283757	286754	376491	393026	411630	C00121	ko00030,ko01100,ko02010	C00121	-
Zmyn000108	209.03	85.03	210.038	C6H10O8	[M-H]-	D-Saccharic acid	Others	Saccharides	87-73-0	2	1.6791e+06	1.70379e+06	1.49585e+06	1.0225e+06	1.18964e+06	1.25497e+06	1.48988e+06	1.37693e+06	1.49209e+06	C00818	ko00053,ko01100	C00818	-
pme0519	341.11	119.03	342.116	C12H22O11	[M-H]-	D-Sucrose*	Others	Saccharides	57-50-1	1	650742	698213	649340	1.01308e+06	1.06606e+06	966526	891667	906211	907089	C00089	ko00052,ko00500,ko01100,ko01110,ko02010	C00089	-
Lmzn001983	375.13	135.05	376.137	C16H24O10	[M-H]-	D-Threo-guaiacylglycerol-7-O-β-D-glucoside	Phenolic acids	Phenolic acids	-	2	36035.8	35304.9	38567.5	39098.7	34506	32134.5	36023.9	36546.7	42107.6	-	-	-	-
mws0264	341.11	119.03	342.116	C12H22O11	[M-H]-	D-Trehalose*	Others	Saccharides	99-20-7	1	765420	816063	863151	1.01155e+06	812690	850194	783503	813004	860983	C01083	ko00500,ko01100,ko01110,ko02010	C01083	-
mws0344	165.04	75.01	166.048	C5H10O6	[M-H]-	D-Xylonic acid	Others	Saccharides	526-91-0	1	1.38591e+07	1.55363e+07	1.45714e+07	1.62639e+07	1.66463e+07	1.77277e+07	1.58019e+07	1.80735e+07	1.73248e+07	C00502	ko00040,ko01100	C00502	-
MWS4295	299.26	253.25	300.266	C18H36O3	[M-H]-	DL-2-hydroxystearic acid*	Lipids	Free fatty acids	629-22-1	2	66197.7	44994.3	48760.6	467574	494391	456244	272897	283924	321291	-	-	-	-
MWS0274	165.06	119.05	166.063	C9H10O3	[M-H]-	DL-3-Phenyllactic acid	Organic acids	Organic acids	828-01-3	1	48173.8	35555.8	21374.7	4.14573e+07	4.29213e+07	3.49384e+07	2.21829e+07	2.57371e+07	2.36158e+07	-	-	-	-
MWS1926	132.1	86.1	131.095	C6H13NO2	[M+H]+	DL-Leucine*	Amino acids and derivatives	Amino acids and derivatives	328-39-2	1	4.31122e+06	4.04011e+06	4.226e+06	7.19102e+06	7.29854e+06	7.6247e+06	6.60382e+06	6.29396e+06	6.34106e+06	-	-	-	-
Lmsn000954	207.09	59.01	208.095	C8H16O6	[M-H]-	Dambonitol	Others	Saccharides	523-94-4	2	1.08737e+06	1.138e+06	1.13344e+06	267622	349050	251190	407603	497010	466764	-	-	-	-
Wcdp001713	341.08	179.04	340.079	C15H16O9	[M+H]+	Daphnetin-8-Glucoside	Lignans and Coumarins	Coumarins	20853-56-9	2	297906	291474	308268	97523.3	87873.4	117885	208019	176820	259996	-	-	-	-
Cmyn001328	339.069	177.018	340.079	C15H16O9	[M-H]-	Daphnin*	Lignans and Coumarins	Coumarins	486-55-5	1	7.6985e+06	9.70766e+06	8.13643e+06	2.00029e+06	1.85874e+06	2.20457e+06	5.33984e+06	6.28253e+06	5.73873e+06	C01421	-	C01421	-
Cmsn004064	183.07	139.08	184.074	C9H12O4	[M-H]-	Decumbic acid	Organic acids	Organic acids	390401-25-9	2	74623.7	59220.2	94919.1	160695	153791	184895	161954	162288	112524	-	-	-	-
Lmsp004450	359.15	131.05	358.142	C20H22O6	[M+H]+	Dehydrodiconiferyl alcohol	Lignans and Coumarins	Lignans	4263-87-0	2	8071.68	8071.68	8071.68	60479.7	62848.6	62852.2	42694.7	46251.7	40358.4	-	-	-	-
Cmsp003083	521.2	131.05	520.194	C26H32O11	[M+H]+	Dehydrodiconiferyl alcohol-4-O-glucoside*	Lignans and Coumarins	Lignans	107870-88-2	1	630280	555569	654807	409810	403324	513466	553829	577101	534374	-	-	-	-
Lmsp003655	521.2	131.05	520.194	C26H32O11	[M+H]+	Dehydrodiconiferyl alcohol-gamma'-O-glucoside*	Lignans and Coumarins	Lignans	-	1	725366	738944	656172	431857	343671	468637	627762	597853	495464	-	-	-	-
Zmqp002952	773.21	465.1	773.213	C33H41O21+	[M]+	Delphinidin-3-O-rutinoside-7-O-glucoside	Flavonoids	Anthocyanidins	-	2	28635270	2.45154e+07	2.38465e+07	2.33663e+07	2.24511e+07	2.49675e+07	1.64869e+07	2.54638e+07	2.69457e+07	-	-	-	-
Lhyp111010	301.03	273.04	300.027	C15H8O7	[M+H]+	Demethylwedelolactone	Lignans and Coumarins	Coumarins	6468-55-9	1	305751	285720	239084	47816.8	47816.8	47816.8	332639	317264	302455	-	-	-	-
Zbzp011453	279.16	149.03	278.152	C16H22O4	[M+H]+	Des-O-Methyllasiodiplodin	Others	Lactones	32885-82-8	1	9.21858e+06	9.87575e+06	1.03567e+07	1.07808e+07	1.06346e+07	1.08924e+07	9.80768e+06	1.01667e+07	1.07609e+07	-	-	-	-
Lmgp003989	499.13	163.04	498.116	C25H22O11	[M+H]+	Dicaffeoylshikimic acid	Phenolic acids	Phenolic acids	-	1	1.16031e+06	1.36979e+06	912032	1.40646e+06	1.08852e+06	1.23025e+06	1.31354e+06	1.52506e+06	1.43828e+06	-	-	-	-
Lcyn000106	551.18	193.05	552.184	C26H32O13	[M-H]-	Dichotomoside A	Lignans and Coumarins	Lignans	-	2	212916	203292	245385	207727	178911	231803	227346	227031	217722	-	-	-	-
Labn002964	625.2	301.09	626.206	C25H38O18	[M-H]-	Diglucosyl tachioside	Phenolic acids	Phenolic acids	-	2	47681.6	42569.1	45989.7	11156.8	21292.6	14246.5	22297.8	37495.3	23309.9	-	-	-	-
Wayn005551	603.08	303.05	604.085	C30H20O14	[M-H]-	DihydroTricetin 5-(2''-dihydroxybenzoyl)hydroxyterephthalic acid	Flavonoids	Flavanones	-	1	5156.72	1031.34	1031.34	1031.34	1031.34	1031.34	14972.1	43267	33473	-	-	-	-
Lmmn000774	343.1	181.05	344.111	C15H20O9	[M-H]-	Dihydrocaffeoylglucose*	Phenolic acids	Phenolic acids	-	2	223016	299765	225701	333090	1.02655e+06	549399	209516	347992	315489	-	-	-	-
HJN055	435.13	273.08	436.137	C21H24O10	[M-H]-	Dihydrocharcone-4'-O-glucoside*	Flavonoids	Chalcones	-	1	4.3275e+06	4732574	4.41326e+06	4.64856e+06	4.11878e+06	4.70464e+06	4.23765e+06	4.36542e+06	4.0194e+06	-	-	-	-
Lmyn003971	521.2	359.15	522.21	C26H34O11	[M-H]-	Dihydrodehydrodiconiferyl alcohol-4-O-glucoside*	Lignans and Coumarins	Lignans	-	2	94386.6	68572.3	74584.1	399829	423844	440777	307939	302705	261024	-	-	-	-
Hmjp003854	311.13	107.04	310.12	C19H18O4	[M+H]+	Dihydrodidemethoxy curcumin	Phenolic acids	Phenolic acids	-	2	386379	377202	378577	132526	117447	114864	255496	254759	265725	-	-	-	-
MWS20182	195.07	136.05	196.074	C10H12O4	[M-H]-	Dihydroferulic Acid	Phenolic acids	Phenolic acids	1135-23-5	2	594723	674488	597866	3.49307e+06	3.63792e+06	3.46916e+06	2.82382e+06	2.55626e+06	2.26662e+06	-	-	-	-
Wafn002827	357.12	195.07	358.126	C16H22O9	[M-H]-	Dihydroferulic acid glucoside	Phenolic acids	Phenolic acids	-	1	1.11093e+06	869011	1.02444e+06	461483	435133	526011	711758	917678	725482	-	-	-	-
Lmmn004625	449.11	287.06	450.116	C21H22O11	[M-H]-	Dihydrokaempferol-7-O-glucoside	Flavonoids	Flavanonols	-	1	7.02094e+06	6.2829e+06	6.74633e+06	3.32834e+06	3.14162e+06	3.24289e+06	5.5781e+06	5.47677e+06	3.35779e+06	-	-	-	-
Cmxn004016	451.13	289.08	452.132	C21H24O11	[M-H]-	Dihydromarein	Flavonoids	Chalcones	-	2	74005.8	116293	46734.2	74449.2	73446	82225.1	147746	56661.5	152522	-	-	-	-
mws0744	319.05	193.01	320.053	C15H12O8	[M-H]-	Dihydromyricetin (Ampelopsin)	Flavonoids	Flavanonols	27200-12-0	2	63124.9	35644.3	76314.4	216682	176949	232211	162542	119865	144911	C02906	ko00941,ko01110	C02906	-
HJN104	481.14	319.08	482.106	C21H22O13	[M-H]-	Dihydromyricetin-3-O-glucoside	Flavonoids	Flavanonols	-	2	210172	203226	183529	253626	198329	259547	217075	245730	215103	-	-	-	-
Wagp004588	475.21	209.15	474.21	C22H34O11	[M+H]+	Dihydrovomifoliol 4-O-malonyl glucoside	Others	Others	-	2	150591	164748	47033.4	75675	61028.4	44490.1	98737.5	123265	167573	-	-	-	-
Lmxp011770	279.16	149.02	278.152	C16H22O4	[M+H]+	Diisobutyl phthalate*	Phenolic acids	Phenolic acids	84-69-5	2	9.69193e+06	1.02077e+07	1.05265e+07	6.47568e+07	1.05979e+07	1.07807e+07	9.56014e+06	9.75473e+06	1.06721e+07	C15205	-	C15205	-
Lmmp010562	391.28	149.02	390.277	C24H38O4	[M+H]+	Diisooctyl Phthalate*	Phenolic acids	Phenolic acids	27554-26-3	2	820335	1.11589e+06	924462	980508	1.41571e+06	1.1317e+06	638846	878530	776589	C14577	-	C14577	-
Lmqp009231	223.1	191.07	222.089	C12H14O4	[M+H]+	Dillapiol	Others	Others	484-31-1	2	8885.79	8885.79	83730.2	8885.79	8885.79	8885.79	54708.6	44428.9	81382.8	C10449	-	C10449	-
pmp000579	463.12	301.07	462.116	C22H22O11	[M+H]+	Diosmetin-7-O-galactoside*	Flavonoids	Flavones	-	1	1.39485e+06	1.48228e+06	1.25584e+06	682675	732269	815020	1.1673e+06	1.17396e+06	1.16907e+06	-	-	-	-
Hmmp004965	463.124	301.07	462.116	C22H22O11	[M+H]+	Diosmetin-7-O-glucoside*	Flavonoids	Flavones	20126-59-4	1	1.5868e+06	1.45659e+06	1.55937e+06	788145	919348	882203	1.05183e+06	1.21807e+06	1.34956e+06	-	-	-	-
pmb2640	199.17	199.17	200.178	C12H24O2	[M-H]-	Dodecanoic acid (Lauric acid)	Lipids	Free fatty acids	143-07-7	1	97937.9	108467	95799.2	223715	218148	219209	172282	153952	154646	C02679	ko00061,ko01100,ko01110	C02679	-
Lamn006527	287.05	125.02	288.063	C15H12O6	[M-H]-	Drimiopsin C*	Flavonoids	Other Flavonoids	773850-90-1	2	1.33361e+06	1.42691e+06	1.48435e+06	3.61853e+06	3.98847e+06	3.72198e+06	2.8905e+06	2.92184e+06	2.79011e+06	-	-	-	-
Lmcn009539	293.25	293.25	294.256	C19H34O2	[M-H]-	E,E,Z-1,3,12-Nonadecatriene-5,14-diol	Lipids	Free fatty acids	-	2	30665.6	29003.1	34201.9	75370.9	64853.8	60564.3	51919.9	47253.6	58502.6	-	-	-	-
Lwhp010633	160.08	115.05	159.068	C10H9NO	[M+H]+	Echinopsine	Alkaloids	Quinoline alkaloids	83-54-5	2	299930	4.72825e+06	4.7476e+06	2.1686e+06	2.24523e+06	2.27459e+06	3.62898e+06	3.15638e+06	3.06717e+06	-	-	-	-
mws0396	281.25	281.25	282.256	C18H34O2	[M-H]-	Elaidic Acid*	Lipids	Free fatty acids	112-79-8	1	608726	546868	695942	826905	1.63239e+06	1.04534e+06	1.22856e+06	682806	608014	C01712	-	C01712	-
Lmsn002494	433.04	301	434.048	C19H14O12	[M-H]-	Ellagic acid-4-O-Xyloside	Tannins	Tannin	139163-18-1	2	491930	516010	550727	297341	323746	248908	432305	424893	287867	-	-	-	-
Zbzn008048	293.18	221.15	294.183	C17H26O4	[M-H]-	Embelin	Quinones	Quinones	550-24-3	1	2.39116e+06	2637217	2.4786e+06	2.84706e+06	2.43972e+06	2.9615e+06	2.47347e+06	2.28825e+06	2.42508e+06	-	-	-	-
Zmdn005541	431.1	269.05	432.106	C21H20O10	[M-H]-	Emodin-6-O-glucoside	Quinones	Anthraquinone	-	2	116561	113226	157479	102606	132818	102054	89443.1	93767.2	149259	-	-	-	-
HJN041	451.12	289.07	452.132	C21H24O11	[M-H]-	Epicatechin glucoside	Flavonoids	Flavanols	-	2	1.69376e+06	1.6199e+06	1.82764e+06	1.22812e+06	1.18806e+06	1.31865e+06	1.45035e+06	1.60773e+06	1.5041e+06	-	-	-	-
Zmdn002400	451.13	289.07	452.132	C21H24O11	[M-H]-	Epicatechin-3'-O-β-D-glucopyranoside*	Flavonoids	Flavanols	-	1	683309	700411	535653	721704	597637	630946	599388	627419	751404	-	-	-	-
Zmdn002049	451.13	289.07	452.132	C21H24O11	[M-H]-	Epicatechin-4'-O-β-D-glucopyranoside*	Flavonoids	Flavanols	-	1	643690	667484	678757	757977	698319	751894	623728	710154	613449	-	-	-	-
Zmdn002353	451.126	289.073	452.132	C21H24O11	[M-H]-	Epicatechin-6-C-β-D-glucopyranoside*	Flavonoids	Flavanols	-	1	611845	844058	686989	685924	547516	696396	676700	630041	684518	-	-	-	-
MWSHC2016	457.08	169.01	458.085	C22H18O11	[M-H]-	Epigallocatechin-3-O-gallate	Flavonoids	Flavanols	989-51-5	2	15761.4	44824.4	21500	31515.5	49219.6	655394	202304	117839	128956	C09731	-	C09731	-
MWSHC20189	357.13	151.04	358.142	C20H22O6	[M-H]-	Epipinoresinol*	Lignans and Coumarins	Lignans	24404-50-0	2	142461	154805	210274	2.00035e+06	2.03152e+06	1.7133e+06	1.21952e+06	1.20535e+06	1.29956e+06	-	-	-	-
Qahn003953	261.13	201.11	262.142	C12H22O6	[M-H]-	Erigeside B	Others	Others	95632-87-4	1	712911	610971	661754	592230	624297	688256	685122	651294	671500	-	-	-	-
Zbnn006442	287.05	135.04	288.063	C15H12O6	[M-H]-	Eriodictyol (5,7,3',4'-Tetrahydroxyflavanone)	Flavonoids	Flavanones	552-58-9	1	414985	484813	421927	1.54681e+06	1.68015e+06	1.72751e+06	1.22763e+06	1.22412e+06	1.21413e+06	C05631	ko00941,ko01100,ko01110	C05631	-
Zbnn005416	491.12	287.05	492.127	C23H24O12	[M-H]-	Eriodictyol-7-O-(6''-acetyl)glucoside	Flavonoids	Flavanones	-	1	306527	287410	349682	65362.8	72760.6	74329.3	192410	231999	204354	-	-	-	-
Zbnn005420	535.11	287.05	536.117	C24H24O14	[M-H]-	Eriodictyol-7-O-(6''-malonyl)glucoside	Flavonoids	Flavanones	-	1	83825.3	67069.6	80642	24718.2	7327.69	18935.5	52699.6	45451.2	58719.9	-	-	-	-
mws1519	595.17	287.06	596.174	C27H32O15	[M-H]-	Eriodictyol-7-O-Rutinoside (Eriocitrin)	Flavonoids	Flavanones	13463-28-0	2	446221	461899	443316	299926	316703	301063	368044	286427	305353	C09732	-	C09732	-
MWS4305	119.04	59.01	120.042	C4H8O4	[M-H]-	Erythrose	Others	Saccharides	583-50-6	1	993746	966715	995261	1.11072e+06	1.03652e+06	1.01091e+06	1.20157e+06	1.01456e+06	914082	C01796	-	C01796	-
mws1013	177.02	133.03	178.027	C9H6O4	[M-H]-	Esculetin (6,7-Dihydroxycoumarin)	Lignans and Coumarins	Coumarins	305-01-1	1	899675	941814	854619	8.64199e+06	8.28494e+06	8.4383e+06	4.63065e+06	5.39781e+06	5.40563e+06	C09263	ko00999,ko01110	C09263	-
Lmbn001162	339.07	177.02	340.079	C15H16O9	[M-H]-	Esculetin-7-O-glucoside*	Lignans and Coumarins	Coumarins	-	1	1.06913e+07	1.08155e+07	9.02901e+06	2.60677e+06	2.40995e+06	2.40776e+06	6.98375e+06	6.93761e+06	6.5388e+06	-	-	-	-
mws1015	339.07	177.02	340.079	C15H16O9	[M-H]-	Esculin (6,7-Dihydroxycoumarin-6-O-glucoside)*	Lignans and Coumarins	Coumarins	531-75-9	1	8.5385e+06	9.35388e+06	8.32461e+06	2.01853e+06	2.04269e+06	2.37113e+06	6.33647e+06	6.37506e+06	5.71593e+06	C09264	-	C09264	-
Wcsn011332	279.23	261.23	280.24	C18H32O2	[M-H]-	Ethyl (10Z,13Z)-hexadeca-10,13-dienoate	Others	Others	-	1	496590	487303	510451	714557	681511	770282	767575	676060	762894	-	-	-	-
Lhhp120823	193.08	105.07	192.079	C11H12O3	[M+H]+	Eugenyl formate	Others	Others	-	2	284711	277051	264320	211965	275811	250270	270701	225978	238782	-	-	-	-
Hmmn002544	355.1	193.05	356.111	C16H20O9	[M-H]-	Ferulic acid-4-O-glucoside	Phenolic acids	Phenolic acids	117405-51-3	2	1.28945e+06	1.13996e+06	1.28767e+06	990967	1.40871e+06	1.36912e+06	1.53478e+06	1.38585e+06	1.21041e+06	-	-	-	-
MWS5083	455.1	96.97	456.105	C17H21N4O9P	[M-H]-	Flavin Single Nucleotide(FMN)	Nucleotides and derivatives	Nucleotides and derivatives	6184-17-4	2	163913	154461	129757	67166.5	92489.7	77228.2	137957	135509	65325.6	C00061	ko00190,ko00740,ko01100,ko01110,ko01240	C00061	-
Lajp003510	271.06	149.02	270.053	C15H10O5	[M+H]+	Furo(2,3-f)-1,3-bewnzodioxole	Phenolic acids	Phenolic acids	-	2	118796	120104	191871	173243	181058	159264	212318	196688	181058	-	-	-	-
Lmyn006227	269.05	151	270.053	C15H10O5	[M-H]-	Galangin (3,5,7-Trihydroxyflavone)	Flavonoids	Flavonols	548-83-4	2	11183.5	20135.8	6012.57	42718.5	39339.7	52019.3	55623.4	48693.7	49233.7	C10044	ko00941	C10044	-
pmb0475	671.18	509	670.174	C29H34O18	[M+H]+	Gallic acid-4-O-(6'''-feruloyl)sophoroside	Phenolic acids	Phenolic acids	-	2	432390	332282	537564	162161	102297	146871	349658	197702	237646	-	-	-	-
mws2220	457.08	169.01	458.085	C22H18O11	[M-H]-	Gallocatechin 3-O-gallate	Flavonoids	Flavanols	5127-64-0	2	21244.6	49671.3	13338	23671.8	78132.7	828849	215318	167163	212951	-	-	-	-
Lmmp000897	611.14	287.05	610.132	C30H26O14	[M+H]+	Gallocatechin-(4α→8)-gallocatechin	Flavonoids	Flavanols	-	2	3.48963e+06	1.52862e+06	3.82278e+06	242460	1.3328e+06	242460	1.2123e+06	1.74548e+06	1.87984e+06	-	-	-	-
Labn003049	599.12	447.11	600.133	C25H28O17	[M-H]-	Galloyl xylosyl rhamnosyl gallic acid	Phenolic acids	Phenolic acids	-	2	90453	87296.2	80774.4	216774	177910	201459	253273	224020	220693	-	-	-	-
Zmhn002155	541.14	313.07	542.142	C27H26O12	[M-H]-	Galloyl-piceid	Others	Stilbene	-	2	82896.6	90634.6	86220.6	68149.3	76784	83865.5	60793.3	65865.1	87315.9	-	-	-	-
Ramp002586	595.17	271.06	594.159	C27H30O15	[M+H]+	Genistein 7,4'-di-O-beta-D-glucopyranoside	Flavonoids	Isoflavones	36190-98-4	2	1.09562e+06	705650	1.39536e+06	746364	722719	746360	784044	864092	746364	-	-	-	-
Lmgp004474	579.17	271.06	578.164	C27H30O14	[M+H]+	Genistein-7-O-galactoside-rhamnose*	Flavonoids	Isoflavones	-	2	304835	418354	349360	162408	836656	788135	155415	228276	229410	-	-	-	-
zjzp122716	359.11	179.03	358.105	C19H18O7	[M+H]+	Gerontoxanthone D	Flavonoids	Other Flavonoids	121825-55-6	2	44448.4	37559.3	42379.7	2927.95	2927.95	2927.95	14639.8	22278.3	15584.6	-	-	-	-
Lmyn005812	675.36	397.14	676.367	C33H56O14	[M-H]-	Gingerglycolipid A	Lipids	Glycerol ester	145937-22-0	2	193744	140424	189370	37885.2	44618.7	50511.4	141859	224335	139788	-	-	-	-
Lmyn006011	677.38	397.13	678.383	C33H58O14	[M-H]-	Gingerglycolipid B	Lipids	Glycerol ester	88168-90-5	2	98212.2	112582	85904.4	50748.2	82008.8	73195.6	99850.7	95139.7	94557.5	-	-	-	-
Lmyn006221	679.39	397.13	680.398	C33H60O14	[M-H]-	Gingerglycolipid C	Lipids	Glycerol ester	-	2	27836.8	27377.1	25222.2	23128.6	27918.9	25104.1	22961.6	34557	23776.2	-	-	-	-
Lcsp001468	390.19	215.14	389.18	C16H27N3O8	[M+H]+	Glu-Ile-Glu	Amino acids and derivatives	Amino acids and derivatives	-	2	487913	602282	491297	543829	458153	498151	729593	741818	638949	-	-	-	-
MWS201465	295.13	120.08	294.122	C14H18N2O5	[M+H]+	Glu-Phe	Amino acids and derivatives	Amino acids and derivatives	20556-22-3	2	707043	800940	746345	771588	727209	733403	827128	798864	865462	-	-	-	-
MWS20672	366.17	120.08	365.159	C17H23N3O6	[M+H]+	Glu-Phe-Ala	Amino acids and derivatives	Amino acids and derivatives	-	2	136840	159458	191866	600763	545153	617831	476830	379192	520190	-	-	-	-
pme0534	195.05	75.01	196.058	C6H12O7	[M-H]-	Gluconic acid	Others	Saccharides	526-95-4	1	1.04458e+07	9.56765e+06	1.07308e+07	3.76905e+07	3.93219e+07	3.83168e+07	2.98499e+07	2.65393e+07	3.18544e+07	C00257	ko00030,ko01100,ko01110,ko01200	C00257	-
Wasn001627	295.1	89.02	296.111	C11H20O9	[M-H]-	Glucosyl 2,3-Dihydroxy-2-Methylbutanoic Acid	Organic acids	Organic acids	-	1	772502	773541	794576	865994	941052	900960	900701	835263	830956	-	-	-	-
Wasn003258	293.12	131.07	294.132	C12H22O8	[M-H]-	Glucosyl 2-Hydroxy-4-Methylpentanoic Acid	Organic acids	Organic acids	-	1	6.75072e+06	6.88374e+06	5.64552e+06	6.7078e+06	7.49889e+06	7.10098e+06	6.64955e+06	6.81554e+06	6.60432e+06	-	-	-	-
Wasn003353	405.18	183.1	346.163	C16H26O8	[M+CH3COOH-H]-	Glucosyl 6-Hydroxy-2,6-Dimethyl-2E,7-Octadienoate	Others	Others	-	2	64921.4	68984.8	44639	47692.1	80161	41600.9	52750.7	43627.5	63908.2	-	-	-	-
Wasn005621	361.19	199.13	362.194	C17H30O8	[M-H]-	Glucosyl 9-hydroxy-3-methyldec-2-enoic acid	Others	Others	-	2	134187	114690	147055	101103	80313.8	96544.8	129601	135267	114705	-	-	-	-
Lcsp002329	288.19	143.12	287.185	C13H25N3O4	[M+H]+	Gly-Leu-Val	Amino acids and derivatives	Amino acids and derivatives	-	2	60366.8	84411.7	82099.4	1.23326e+06	863979	938726	583607	631557	541383	-	-	-	-
MWS20645	239.1	136.08	238.095	C11H14N2O4	[M+H]+	Gly-Tyr	Amino acids and derivatives	Amino acids and derivatives	658-79-7	1	305082	304591	262890	2.62046e+06	2.98634e+06	2.76741e+06	1.84743e+06	1.83874e+06	1.93646e+06	-	-	-	-
Lcsp000959	246.14	72.08	245.138	C10H19N3O4	[M+H]+	Gly-Val-Ala	Amino acids and derivatives	Amino acids and derivatives	-	2	88927.6	142118	243540	2.42975e+06	2.48897e+06	2.75427e+06	1.53e+06	1.60784e+06	1.68939e+06	-	-	-	-
Lcsp002477	288.19	129.1	287.185	C13H25N3O4	[M+H]+	Gly-Val-Leu	Amino acids and derivatives	Amino acids and derivatives	-	2	137624	196952	169015	4.42972e+06	4.74458e+06	4.88941e+06	2.88488e+06	2.89868e+06	2.76082e+06	-	-	-	-
Lcsp002875	322.18	129.1	321.169	C16H23N3O4	[M+H]+	Gly-Val-Phe	Amino acids and derivatives	Amino acids and derivatives	82985-55-5	2	855556	833106	920347	2.87501e+06	3.19944e+06	3.05734e+06	2.40566e+06	2.39168e+06	2.05389e+06	-	-	-	-
Lcsp001834	274.18	129.1	273.169	C12H23N3O4	[M+H]+	Gly-Val-Val	Amino acids and derivatives	Amino acids and derivatives	79672-11-0	2	70007.3	52612	70007.3	2.00238e+06	2.05239e+06	1.98782e+06	1.16421e+06	1.05877e+06	1.25157e+06	-	-	-	-
Lmfp009701	353.27	261.22	352.261	C21H36O4	[M+H]+	Glycerol 9,11,13-octadecatrienoyl ester*	Lipids	Glycerol ester	-	1	1.24287e+06	1.30806e+06	1.29767e+06	93376.4	91204.8	97154	893542	649925	841415	-	-	-	-
Walp013004	337.27	263.24	336.266	C21H36O3	[M+H]+	Glycidyl Linoleate*	Lipids	Glycerol ester	24305-63-3	1	124279	128531	123904	12607.7	12607.7	12607.7	64339.8	63038.5	64042.4	-	-	-	-
Zmmp001429	189.13	86.1	188.116	C8H16N2O3	[M+H]+	Glycyl-L-leucine	Amino acids and derivatives	Amino acids and derivatives	-	1	1.64561e+06	1.67782e+06	1.65215e+06	1.61329e+07	1.58024e+07	1.57696e+07	1.06072e+07	1.00902e+07	1.00583e+07	-	-	-	-
MWS4309	262.12	188.07	261.111	C13H15N3O3	[M+H]+	Glycyl-tryptophan	Amino acids and derivatives	Amino acids and derivatives	2390-74-1	2	78643	83200.1	85663.7	3.7337e+06	3.65124e+06	3.51092e+06	1.62464e+06	1.65025e+06	2.19557e+06	-	-	-	-
MWS4296	223.11	120.08	222.1	C11H14N2O3	[M+H]+	Glycylphenylalanine	Amino acids and derivatives	Amino acids and derivatives	3321-03-7	2	1.73612e+06	2.21817e+06	2.04524e+06	4.7422e+06	4.95436e+06	3.29651e+06	3.04447e+06	3.10573e+06	3.7038e+06	-	-	-	-
Xmyn008071	299.06	284.03	300.063	C16H12O6	[M-H]-	Gnetifolin B*	Flavonoids	Flavones	140671-06-3	1	266254	232742	287222	953577	932053	986987	1.04664e+06	1.01055e+06	983715	-	-	-	-
Zmhp003784	627.16	465.1	626.148	C27H30O17	[M+H]+	Gossypetin-7-O-(3''-glucosyl)rhamnoside; Rhodioflavonoside	Flavonoids	Flavonols	-	1	3.81245e+06	3.62389e+06	4.04987e+06	1.63215e+06	5.95353e+06	1.53548e+06	4.78411e+06	4.73327e+06	4.7789e+06	-	-	-	-
Zmhp004034	465.1	303.05	464.096	C21H20O12	[M+H]+	Gossypetin-7-O-rhamnoside; Rhodiolgin	Flavonoids	Flavonols	94696-39-6	1	2.01217e+07	2.29065e+07	2.53656e+07	6.49989e+06	8.23843e+06	4.18526e+06	1.34863e+07	1.26025e+07	1.53461e+07	-	-	-	-
Lazn002951	319.12	241.05	320.126	C17H20O6	[M-H]-	Guaiacylglycerol-β-Guaiacyl Ether	Lignans and Coumarins	Lignans	7382-59-4	2	185503	203042	207923	306912	262463	321715	301929	259547	239160	-	-	-	-
pme1109	152.06	135.03	151.049	C5H5N5O	[M+H]+	Guanine	Nucleotides and derivatives	Nucleotides and derivatives	73-40-5	2	436642	474851	462719	4.86039e+06	4.94373e+06	4.96584e+06	3.62007e+06	3.4486e+06	2.82425e+06	C00242	ko00230,ko01100,ko01232	C00242	-
pme1178	284.1	152.06	283.092	C10H13N5O5	[M+H]+	Guanosine	Nucleotides and derivatives	Nucleotides and derivatives	118-00-3	1	1.96061e+07	1.98248e+07	1.81083e+07	2.69856e+06	2.95619e+06	2.92498e+06	1.02574e+07	1.08048e+07	1.06725e+07	C00387	ko00230,ko01100,ko01232,ko02010	C00387	-
mws0609	344.04	150.04	345.047	C10H12N5O7P	[M-H]-	Guanosine 3',5'-cyclic monophosphate	Nucleotides and derivatives	Nucleotides and derivatives	7665-99-8	2	116625	110536	110070	122590	158638	142050	113261	140771	102710	C00942	ko00230,ko01100	C00942	-
Zbqp001884	294.14	166.09	293.138	C14H19N3O4	[M+H]+	H-Gly-ala-phe-OH	Amino acids and derivatives	Amino acids and derivatives	17922-87-1	1	225666	225666	225666	2.53999e+06	2.31334e+06	1.95709e+06	1.12833e+06	1.21327e+06	1.13239e+06	-	-	-	-
Lcsp003035	318.18	205.1	317.174	C17H23N3O3	[M+H]+	H-Leu-Trp-OH	Amino acids and derivatives	Amino acids and derivatives	5156-22-9	2	2320.32	11601.6	2320.32	191942	147855	164369	137492	133588	111555	-	-	-	-
Wcdp003599	183.09	115.05	182.084	C12H10N2	[M+H]+	Harmane	Alkaloids	Alkaloids	486-84-0	2	2922.54	2922.54	14612.7	64771	52848.2	31251.2	45408	27216.2	41364.4	-	-	-	-
mws1326	301.04	211.04	302.043	C15H10O7	[M-H]-	Herbacetin	Flavonoids	Flavonols	527-95-7	1	24283.4	13106.3	11784.6	149017	148869	159644	106053	89867.3	111744	C02806	-	C02806	-
Zmhp003716	611.16	303.05	610.153	C27H30O16	[M+H]+	Herbacetin-7-O-rhamnoside-8-O-glucoside; Rhodionidin*	Flavonoids	Flavonols	94696-40-9	1	1.24996e+07	10208095	1.21814e+07	5.01766e+06	5.50892e+06	4.44756e+06	5.03257e+06	8.51022e+06	8.11189e+06	-	-	-	-
mws0036	609.18	301.09	610.19	C28H34O15	[M-H]-	Hesperetin-7-O-rutinoside (Hesperidin)	Flavonoids	Flavanones	520-26-3	2	47762.7	5177.6	5177.6	148150	89634.4	25888	103718	37503.8	105603	C09755	-	C09755	-
Hamp011640	256.26	102.09	255.256	C16H33NO	[M+H]+	Hexadecanamide	Alkaloids	Alkaloids	629-54-9	1	195783	279289	118863	101416	131588	150106	119829	132035	114373	-	-	-	-
MWSslk132	285.21	223.21	286.214	C16H30O4	[M-H]-	Hexadecanedioic acid	Lipids	Free fatty acids	505-54-4	1	44812.6	33320.7	37421.5	167743	175096	164974	107490	106299	102365	C19615	ko00073,ko01100	C19615	-
pmp001264	274.27	256.27	273.267	C16H35NO2	[M+H]+	Hexadecylsphingosine	Lipids	Sphingolipids	-	2	1.34113e+07	1.19821e+07	1.46201e+07	1.45514e+07	1.07758e+07	1.52251e+07	1.45662e+07	1.43901e+07	1.43646e+07	-	-	-	-
MWSHY0069	301.07	286.05	300.063	C16H12O6	[M+H]+	Hispidulin (5,7,4'-Trihydroxy-6-methoxyflavone)*	Flavonoids	Flavones	1447-88-7	1	82067.9	76300	95321	267590	263633	254309	289428	301497	280078	C10058	-	C10058	-
MWSslk237	463.13	301.07	462.116	C22H22O11	[M+H]+	Hispidulin-7-O-glucoside(Homoplantaginin)*	Flavonoids	Flavones	17680-84-1	1	1.333e+06	1.3194e+06	1.42027e+06	772432	750195	750242	1.03014e+06	1.14459e+06	954154	C17762	-	C17762	-
pme3388	189.13	144.1	188.127	C7H16N4O2	[M+H]+	Homoarginine	Amino acids and derivatives	Amino acids and derivatives	156-86-5	2	1.30258e+06	1.24838e+06	1.37404e+06	1.41287e+06	1.24158e+06	1.38457e+06	1.15536e+06	1.46223e+06	1.35096e+06	C01924	-	C01924	-
Wayn001528	205.03	111.01	206.043	C7H10O7	[M-H]-	Homocitrate	Organic acids	Organic acids	13052-73-8	1	144801332	1.60899e+08	1.52278e+08	1.61812e+08	1.74789e+08	1.77442e+08	1.82072e+08	1.63448e+08	1.79611e+08	C01251	ko00300,ko00620,ko01100,ko01110,ko01210,ko01230,ko01240	C01251	-
MWS04447	130.09	70.07	129.079	C6H11NO2	[M+H]+	Homoproline	Amino acids and derivatives	Amino acids and derivatives	56879-46-0	2	1.85059e+06	2.03024e+06	1.9135e+06	2.34704e+06	2.40262e+06	1.99558e+06	2.14819e+06	2.429e+06	2.26544e+06	-	-	-	-
Zadn009075	311.22	223.17	312.23	C18H32O4	[M-H]-	Hydroperoxylinoleic acid*	Lipids	Free fatty acids	34444-18-3	1	487018	516583	482283	1.76794e+06	1.80168e+06	1.85528e+06	1.2357e+06	1.21146e+06	1.1976e+06	-	-	-	-
Labn004865	433.11	271.06	434.121	C21H22O10	[M-H]-	Hydroxy isoliquiritigenin glucoside*	Flavonoids	Chalcones	-	2	3.99828e+06	4.52621e+06	3.78669e+06	575400	580835	510642	1.9577e+06	1.83896e+06	1.88807e+06	-	-	-	-
Lmbn007891	313.24	183.14	314.246	C18H34O4	[M-H]-	Hydroxy ricinoleic acid	Lipids	Free fatty acids	-	1	399634	377674	375998	1.7717e+06	1.84773e+06	1.88344e+06	1.22457e+06	1.18735e+06	1.19601e+06	-	-	-	-
Zmhn001905	447.09	285.04	448.101	C21H20O11	[M-H]-	HydroxyAloe-emodin-8-O-glucoside	Quinones	Anthraquinone	-	1	57224.5	286123	57224.5	7.33625e+06	8.80896e+06	8.74971e+06	1.08488e+07	1.04924e+07	9.18063e+06	-	-	-	-
Lmxn008846	197.12	153.13	198.126	C11H18O3	[M-H]-	Hydroxydihydrobovolide*	Others	Lactones	6067-11-4	1	59417.1	53775.1	43901.6	383459	339796	373644	243909	233948	239580	-	-	-	-
Wafn003070	371.1	209.05	372.106	C16H20O10	[M-H]-	Hydroxyferulic acid glucoside	Phenolic acids	Phenolic acids	-	2	275777	307080	287102	153781	162010	157910	238928	218373	206397	-	-	-	-
Wacn005438	477.27	161.04	418.257	C21H38O8	[M+CH3COOH-H]-	Hydroxypentadecenoic acid glucoside	Lipids	Free fatty acids	-	1	171165	157805	180451	600447	580296	655727	454456	481179	438787	-	-	-	-
MWS201398	219.1	86.06	218.09	C8H14N2O5	[M+H]+	Hyp-Ser	Amino acids and derivatives	Amino acids and derivatives	-	2	629178	648945	696117	1.1688e+06	1.06475e+06	1.20656e+06	1.07901e+06	1.03745e+06	1.09259e+06	-	-	-	-
Lmbn006032	301.04	149.02	302.043	C15H10O7	[M-H]-	Hypolaetin*	Flavonoids	Flavones	27696-41-9	2	90919.7	108937	86277.4	201949	185488	166997	160682	174536	152077	C10078	-	C10078	-
MWS201424	246.15	86.1	245.138	C10H19N3O4	[M+H]+	Ile-Asn	Amino acids and derivatives	Amino acids and derivatives	59652-59-4	2	281358	221452	258219	482416	441274	547209	409633	441274	466835	-	-	-	-
Lcsp002583	360.21	229.12	359.206	C16H29N3O6	[M+H]+	Ile-Glu-Val	Amino acids and derivatives	Amino acids and derivatives	-	2	105584	169634	198957	109467	60067.5	268257	129180	178863	99641.1	-	-	-	-
Lcsp002647	318.18	86.1	317.174	C17H23N3O3	[M+H]+	Ile-Trp	Amino acids and derivatives	Amino acids and derivatives	13589-06-5	1	106246	106246	106246	807216	971246	827868	531232	1.21881e+06	1.08353e+06	-	-	-	-
Lcsp001414	288.19	86.1	287.185	C13H25N3O4	[M+H]+	Ile-Val-Gly	Amino acids and derivatives	Amino acids and derivatives	-	1	549997	194626	572934	3.70537e+06	2.49301e+06	2.48285e+06	2.50051e+06	2.45904e+06	1.8167e+06	-	-	-	-
MWSmce448	127.05	81.04	126.043	C5H6N2O2	[M+H]+	Imidazol-1-yl-acetic acid*	Alkaloids	Alkaloids	22884-10-2	2	6.73436e+06	7.28747e+06	7.85939e+06	6.62684e+06	6.78126e+06	6.92976e+06	5.88374e+06	7.39791e+06	7.50993e+06	-	-	-	-
MWSmce118	127.047	81.044	126.043	C5H6N2O2	[M+H]+	Imidazole-4-Acetic Acid*	Alkaloids	Alkaloids	645-65-8	2	6.21038e+06	6.60713e+06	6.56435e+06	6.4559e+06	6.43425e+06	5.87161e+06	5.61812e+06	6.64281e+06	6.86264e+06	C02835	ko00340,ko01100	C02835	-
pmb1096	118.07	91.05	117.058	C8H7N	[M+H]+	Indole	Alkaloids	Plumerane	120-72-9	2	817771	919462	850295	1.22932e+06	1.15383e+06	1.00903e+06	951478	1.02445e+06	1.03451e+06	C00463	ko00380,ko00400,ko00402,ko00999,ko01100,ko01110	C00463	-
Lmrn003201	204.07	158.06	205.074	C11H11NO3	[M-H]-	Indole-3-lactic acid	Alkaloids	Plumerane	1821-52-9	1	10796.3	6514.76	7679.71	1.53389e+07	1.37707e+07	1.44047e+07	7.59012e+06	8.71558e+06	8.37258e+06	C02043	-	C02043	-
pme0516	179.06	87.01	180.063	C6H12O6	[M-H]-	Inositol	Others	Saccharides	87-89-8	1	1.68275e+06	1.66466e+06	1.57001e+06	1.52238e+06	1.42781e+06	1.5723e+06	1.54891e+06	1.54853e+06	1.48175e+06	C00137	ko00052,ko00053,ko00562,ko01100,ko01110,ko01250,ko02010,ko04070	C00137	-
MWSslk116	325.14	149.03	324.136	C20H20O4	[M+H]+	Isobavachalcone	Flavonoids	Chalcones	20784-50-3	2	3.19927e+06	2.55649e+06	3.62486e+06	6.93771e+06	4.97226e+06	6.34351e+06	1.07618e+07	1.10165e+07	1.06636e+07	C08648	-	C08648	-
pmp000804	313.14	277.2	312.136	C19H20O4	[M+H]+	Isobavachalcone D	Flavonoids	Chalcones	-	1	36439.5	31390.4	43563.7	346304	320418	330867	197887	215919	203891	-	-	-	-
Lasp002993	487.19	325.14	486.189	C26H30O9	[M+H]+	Isobavachalcone glucoside	Flavonoids	Chalcones	-	1	1.50408e+06	1.97522e+06	1.9382e+06	4.42115e+06	4.49004e+06	4.21592e+06	2.84705e+06	3.53759e+06	3.29791e+06	-	-	-	-
pmn001382	515.12	353.09	516.127	C25H24O12	[M-H]-	Isochlorogenic acid A*	Phenolic acids	Phenolic acids	2450-53-5	1	6.58356e+06	6.29935e+06	5.32829e+06	4.52795e+06	6.5097e+06	6.88732e+06	7.63519e+06	7.14351e+06	6.67424e+06	-	-	-	-
Li512115	515.12	353.09	516.127	C25H24O12	[M-H]-	Isochlorogenic acid B	Phenolic acids	Phenolic acids	14534-61-3	1	6.12689e+06	6.90377e+06	5.92783e+06	6.63339e+06	7.01786e+06	6.0193e+06	7.60736e+06	7.24939e+06	4.896e+06	C10468	-	C10468	-
pmn001384	515.12	353.09	516.127	C25H24O12	[M-H]-	Isochlorogenic acid C*	Phenolic acids	Phenolic acids	57378-72-0	1	6.25303e+06	6.28469e+06	5.62874e+06	5.82985e+06	6.32833e+06	6.82158e+06	8.34974e+06	7.66094e+06	6.24307e+06	-	-	-	-
Lhyp111011	301.03	273.04	300.027	C15H8O7	[M+H]+	Isodemethylwedelolactone	Others	Others	350681-33-3	1	405151	287403	257135	51427	51427	51427	349277	358107	318542	-	-	-	-
Zmpn004713	301.04	149.03	302.043	C15H10O7	[M-H]-	Isoetin (5,7,2',4',5'-Pentahydroxyflavone)*	Flavonoids	Flavones	1621-84-7	2	93234.8	92156.8	106965	337581	274958	328924	262530	286581	258172	C10079	-	C10079	-
Lhbp111734	361.16	137.06	360.157	C20H24O6	[M+H]+	Isolariciresinol	Lignans and Coumarins	Lignans	548-29-8	2	387433	337001	306950	359180	311028	450242	399520	432056	369592	-	-	-	-
Lmmn002274	521.2	359.15	522.21	C26H34O11	[M-H]-	Isolariciresinol-9'-O-glucoside*	Lignans and Coumarins	Lignans	63358-12-3	2	58948.5	87820.1	61351.7	420245	383022	385528	233358	302705	202087	-	-	-	-
mws5038	341.109	89.0249	342.116	C12H22O11	[M-H]-	Isomaltulose*	Others	Saccharides	13718-94-0	1	3.22622e+06	3.17714e+06	3.62898e+06	3.30366e+06	2.94834e+06	3.06575e+06	3.40161e+06	3.52155e+06	3.50163e+06	C01742	-	C01742	-
MWSmce039	124.04	80.05	123.032	C6H5NO2	[M+H]+	Isonicotinic acid	Others	Vitamin	55-22-1	2	505411	720156	608830	1.51609e+06	1.29722e+06	1.60533e+06	1.03859e+06	1.2236e+06	1.1275e+06	C07446	-	C07446	-
Cmxp004977	289.07	153.02	288.063	C15H12O6	[M+H]+	Isookanin	Flavonoids	Flavanones	-	2	180567	181894	211087	499381	559123	468722	397861	435342	440209	-	-	-	-
MWSmce709	130.06	103.05	129.058	C9H7N	[M+H]+	Isoquinoline	Alkaloids	Isoquinoline alkaloids	119-65-3	2	145212	142946	235868	211449	208098	220430	320199	179088	165329	C06323	-	C06323	-
MWSHY0064	625.17	317.07	624.169	C28H32O16	[M+H]+	Isorhamnetin-3-O-neohesperidoside*	Flavonoids	Flavonols	55033-90-4	2	201575	152962	189720	243071	199203	262044	234773	254927	225318	-	-	-	-
MWSHY0135	625.18	317.08	624.169	C28H32O16	[M+H]+	Isorhamnetin-3-O-rutinoside (Narcissin)*	Flavonoids	Flavonols	604-80-8	2	181418	168378	221729	192089	180233	168374	239518	206317	212276	-	-	-	-
MWSmce266	257.09	241.06	258.089	C15H14O4	[M-H]-	Isorhapontigenin*	Others	Stilbene	32507-66-7	2	104950	95510.1	111522	325295	339017	410668	293815	274076	293815	-	-	-	-
MWSHC20172	193.05	178.03	192.042	C10H8O4	[M+H]+	Isoscopoletin (6-Hydroxy-7-Methoxycoumarin)	Lignans and Coumarins	Coumarins	776-86-3	1	726977	748719	780235	7.45619e+06	8.82524e+06	8.35533e+06	4.71783e+06	5.67455e+06	5.73901e+06	C18079	ko00999	C18079	-
Lcyp000676	355.1	163.04	354.095	C16H18O9	[M+H]+	Isoscopoletin-β-D-glucoside	Lignans and Coumarins	Coumarins	20186-29-2	1	3.11598e+06	4.06777e+06	4.73602e+06	4.87978e+06	5.73563e+06	5.02422e+06	3.22507e+06	5.30209e+06	4.33144e+06	-	-	-	-
Zmjp003163	211.13	55.05	210.126	C12H18O3	[M+H]+	Jasmonic acid	Organic acids	Organic acids	77026-92-7	1	682167	675080	671028	68325.1	54495.7	58525.6	399558	378339	351391	C08491	ko00592,ko01100,ko01110,ko04075	C08491	-
mws1068	285.04	151	286.048	C15H10O6	[M-H]-	Kaempferol (3,5,7,4'-Tetrahydroxyflavone)	Flavonoids	Flavonols	520-18-3	2	15945.1	16415.2	11335.3	59077.4	50150.2	60529.7	62502.4	59596.5	60909.9	C05903	ko00941,ko00944,ko01100,ko01110	C05903	MetMap113
Lahp002664	773.21	449.11	772.206	C33H40O21	[M+H]+	Kaempferol triglucoside*	Flavonoids	Flavonols	-	2	108656	112293	115899	185913	120743	183501	252310	187119	189561	-	-	-	-
Lmyp003500	601.12	287.06	600.111	C28H24O15	[M+H]+	Kaempferol-3-O-(2''-galloyl)galactoside*	Flavonoids	Flavonols	-	2	151534	166395	155574	173205	159582	196557	187800	262219	179877	-	-	CM00491	MetMap113
Lmyp004022	601.12	287.06	600.111	C28H24O15	[M+H]+	Kaempferol-3-O-(2''-galloyl)glucoside	Flavonoids	Flavonols	76343-90-3	2	100781	108841	105889	135900	130610	164126	162362	159732	163539	-	-	CM00533	MetMap113
Xmyp004945	757.22	287.06	756.211	C33H40O20	[M+H]+	Kaempferol-3-O-(6''-Rhamnosyl-2''-Glucosyl)Glucoside (Camelliaside A)	Flavonoids	Flavonols	135095-52-2	2	857616	965960	947632	757491	864026	757217	662379	1.00291e+06	1.13084e+06	-	-	CM00508	MetMap113
Lmyp003348	601.12	287.06	600.111	C28H24O15	[M+H]+	Kaempferol-3-O-(6''-galloyl)galactoside*	Flavonoids	Flavonols	-	2	165401	174180	130321	201329	283046	169314	225750	193861	225543	-	-	CM00534	MetMap113
Lmyp003599	601.12	287.06	600.111	C28H24O15	[M+H]+	Kaempferol-3-O-(6''-galloyl)glucoside*	Flavonoids	Flavonols	56317-05-6	2	176037	165673	177078	258371	388238	180857	197057	252097	239622	-	-	CM00492	MetMap113
Lmsp004670	595.17	287.06	594.159	C27H30O15	[M+H]+	Kaempferol-3-O-glucoside-7-O-rhamnoside*	Flavonoids	Flavonols	2392-95-2	1	4.307e+07	7.29704e+07	7.70348e+07	3.59254e+07	3.70376e+07	4.08497e+07	4.73602e+07	3.86349e+07	4.22785e+07	-	-	CM00487	MetMap113
MWSHY0061	595.16	287.06	594.159	C27H30O15	[M+H]+	Kaempferol-3-O-neohesperidoside*	Flavonoids	Flavonols	32602-81-6	1	8.61562e+07	8.30285e+07	8.29321e+07	4.10536e+07	7.95851e+07	3.86697e+07	4.65369e+07	8.69732e+07	4.40812e+07	-	-	CM00489	MetMap113
pmp001105	757.22	287.06	756.211	C33H40O20	[M+H]+	Kaempferol-3-O-neohesperidoside-7-O-glucoside*	Flavonoids	Flavonols	-	2	490870	482306	551807	394932	1.05398e+06	399917	582263	973663	393396	-	-	CM00506	MetMap113
pme1605	593.15	285.04	594.159	C27H30O15	[M-H]-	Kaempferol-3-O-robinobioside(Biorobin)*	Flavonoids	Flavonols	17297-56-2	1	2.25134e+07	2.39724e+07	1.79324e+07	1.60457e+07	1.57187e+07	1.899e+07	1.8137e+07	1.77698e+07	1.66997e+07	-	-	CM00490	MetMap113
Lmsn002815	593.15	285.04	594.159	C27H30O15	[M-H]-	Kaempferol-3-O-rutinoside(Nicotiflorin)*	Flavonoids	Flavonols	17650-84-9	1	7.1247e+06	7.98005e+06	7.82866e+06	5.83807e+06	7.91499e+06	7.26549e+06	6.60199e+06	5.29225e+06	6.97395e+06	C21833	ko00944,ko01110	C21833	MetMap113
Lmpp003268	757.22	287.06	756.211	C33H40O20	[M+H]+	Kaempferol-3-O-rutinoside-7-O-glucoside	Flavonoids	Flavonols	34336-18-0	2	1.29039e+06	1.02992e+06	715244	887649	1.30515e+06	1.17771e+06	829077	1.04304e+06	1.05271e+06	-	-	CM00507	MetMap113
Zbjn004215	609.15	285.04	610.154	C27H30O16	[M-H]-	Kaempferol-3-O-sophoroside	Flavonoids	Flavonols	19895-95-5	1	46646	43050.6	44294.8	53241.1	33432.2	46583.2	45519.8	49163.2	56595.8	C12634	ko00944,ko01110	C12634	MetMap113
Lmsp003161	757.22	287.06	756.211	C33H40O20	[M+H]+	Kaempferol-3-O-sophoroside-7-O-rhamnoside*	Flavonoids	Flavonols	-	2	4.24638e+06	4.53917e+06	3.78116e+06	8.1532e+06	7.61446e+06	5.84182e+06	6.79368e+06	6.90373e+06	6.744e+06	-	-	CM00505	MetMap113
Lmqp002170	773.21	449.11	772.206	C33H40O21	[M+H]+	Kaempferol-3-O-sophorotrioside*	Flavonoids	Flavonols	80714-53-0	2	147286	163845	171818	105829	147442	115339	127969	147286	177169	C12635	ko00944,ko01110	C12635	MetMap113
Zbsn004080	391.1	229.05	392.111	C19H20O9	[M-H]-	Kakispyrone	Others	Others	-	1	642478	737647	771994	636615	620132	584176	670199	856616	661999	-	-	-	-
MWSHY0150	423.18	311.07	422.173	C25H26O6	[M+H]+	Kuwanon C	Flavonoids	Other Flavonoids	62949-79-5	2	674015	655823	537721	1.2524e+06	668137	887535	892903	926567	895215	-	-	-	-
mws0260	175.12	116.07	174.112	C6H14N4O2	[M+H]+	L-Arginine	Amino acids and derivatives	Amino acids and derivatives	74-79-3	1	3.80917e+07	4.15558e+07	3.72447e+07	3.80292e+07	4.41805e+07	4.18142e+07	4.0132e+07	4.52719e+07	4.42304e+07	C00062	ko00220,ko00261,ko00330,ko00470,ko00970,ko01100,ko01110,ko01230,ko02010	C00062	-
mws0001	133.06	74.02	132.054	C4H8N2O3	[M+H]+	L-Asparagine	Amino acids and derivatives	Amino acids and derivatives	70-47-3	1	1.62903e+06	1.56534e+06	1.69941e+06	1.36602e+06	1.27399e+06	1.23682e+06	1.47882e+06	1.32343e+06	1.39583e+06	C00152	ko00250,ko00460,ko00970,ko01100,ko01110,ko01230	C00152	-
mws0219	132.03	88.04	133.037	C4H7NO4	[M-H]-	L-Aspartic Acid	Amino acids and derivatives	Amino acids and derivatives	56-84-8	1	15035874	1.4322e+07	1.42844e+07	1.19396e+07	1.11624e+07	1.05503e+07	1.36287e+07	13515460	1.47002e+07	C00049	ko00220,ko00250,ko00260,ko00261,ko00270,ko00300,ko00340,ko00410,ko00460,ko00470,ko00710,ko00760,ko00770,ko00970,ko00999,ko01100,ko01110,ko01200,ko01210,ko01230,ko01240,ko02010	C00049	-
Lmcp000282	162.11	85.03	161.105	C7H15NO3	[M+H]+	L-Carnitine	Alkaloids	Alkaloids	541-15-1	2	834177	918668	654083	867199	777202	796637	850122	692565	773334	C00318	-	C00318	-
pmb2826	147.03	87.01	148.037	C5H8O5	[M-H]-	L-Citramalic acid	Organic acids	Organic acids	6236-09-5	1	371385	755622	673677	388391	383183	397031	445644	430262	524472	C02614	ko00660,ko01100	C02614	-
MWSmce165	165.08	59.02	166.084	C6H14O5	[M-H]-	L-Fucitol	Others	Saccharides	13074-06-1	2	1.36233e+06	1.36008e+06	1.16916e+06	2.60565e+06	2.74039e+06	2.39886e+06	2.04671e+06	1.99305e+06	1.96718e+06	-	-	-	-
pme0014	148.06	84.04	147.053	C5H9NO4	[M+H]+	L-Glutamic acid	Amino acids and derivatives	Amino acids and derivatives	56-86-0	1	1.2838e+06	1.29871e+06	1.33481e+06	913921	868754	860743	1.18306e+06	1.0524e+06	1.17503e+06	C00025	ko00220,ko00250,ko00330,ko00332,ko00340,ko00430,ko00470,ko00480,ko00524,ko00630,ko00650,ko00660,ko00860,ko00910,ko00970,ko01100,ko01110,ko01200,ko01210,ko01230,ko01240,ko02010	C00025	-
pme0193	147.08	84.04	146.069	C5H10N2O3	[M+H]+	L-Glutamine	Amino acids and derivatives	Amino acids and derivatives	56-85-9	2	2.696e+06	2.79493e+06	2.65132e+06	1.1529e+06	1.27359e+06	1.11965e+06	2.09511e+06	2.13163e+06	1.89553e+06	C00064	ko00220,ko00230,ko00240,ko00250,ko00470,ko00630,ko00750,ko00910,ko00970,ko01100,ko01230,ko01232,ko01240,ko02010	C00064	-
Lcsp001322	260.16	242.15	259.153	C11H21N3O4	[M+H]+	L-Glutaminyl-L-isoleucine	Amino acids and derivatives	Amino acids and derivatives	86416-45-7	1	107124	75610.8	72421.1	130513	95628.5	116114	103233	99329.1	116114	-	-	-	-
mws5041	189.123	86.0964	188.116	C8H16N2O3	[M+H]+	L-Glycyl-L-isoleucine*	Amino acids and derivatives	Amino acids and derivatives	19461-38-2	2	482542	600164	647198	3.56574e+06	4.00922e+06	3.90492e+06	2.07147e+06	2.34056e+06	2.37069e+06	-	-	-	-
Lmbp000123	164.07	56.05	163.067	C6H13NO2S	[M+H]+	L-Homomethionine	Amino acids and derivatives	Amino acids and derivatives	25148-30-5	2	160970	120922	112537	1.44582e+06	1.39786e+06	1.23944e+06	1.16196e+06	1.18715e+06	1.05381e+06	C17213	ko00966,ko01110,ko01210	C17213	-
mws0258	132.1	86.1	131.095	C6H13NO2	[M+H]+	L-Isoleucine*	Amino acids and derivatives	Amino acids and derivatives	73-32-5	1	1.70645e+08	1.33889e+08	1.52817e+08	5.45112e+07	3.88039e+07	4.18772e+07	4.11166e+07	3.59079e+07	5.23885e+07	C00407	ko00280,ko00290,ko00460,ko00960,ko00966,ko00970,ko01100,ko01110,ko01210,ko01230,ko02010	C00407	-
Lmhp002031	245.19	86.1	244.179	C12H24N2O3	[M+H]+	L-Leucyl-L-Leucine	Amino acids and derivatives	Amino acids and derivatives	3303-31-9	2	4.52785e+06	4.4865e+06	4.75483e+06	9.08922e+06	8.97112e+06	9.01587e+06	8.62723e+06	8.74981e+06	8.95095e+06	-	-	-	-
pme0026	147.11	84.08	146.106	C6H14N2O2	[M+H]+	L-Lysine	Amino acids and derivatives	Amino acids and derivatives	56-87-1	2	2.91073e+06	3.07151e+06	2.87088e+06	1.37287e+06	1.38226e+06	1.23787e+06	2.42024e+06	2.27767e+06	2.14008e+06	C00047	ko00300,ko00310,ko00470,ko00780,ko00960,ko00970,ko01100,ko01110,ko01210,ko01230,ko02010	C00047	-
mws0275	133.01	71.01	134.022	C4H6O5	[M-H]-	L-Malic acid	Organic acids	Organic acids	97-67-6	1	1.02542e+08	1.08012e+08	1.10443e+08	2.65454e+06	1.5092e+06	2.42187e+06	4.75495e+07	4.90336e+07	4.70315e+07	C00149	ko00020,ko00620,ko00630,ko00710,ko01100,ko01110,ko01200	C00149	-
pme1210	150.06	61.01	149.051	C5H11NO2S	[M+H]+	L-Methionine	Amino acids and derivatives	Amino acids and derivatives	63-68-3	1	1.16666e+07	1.1337e+07	1.11673e+07	1.982e+07	1.79051e+07	2.05563e+07	1.68372e+07	1.55634e+07	1.63811e+07	C00073	ko00270,ko00470,ko00966,ko00970,ko00999,ko01100,ko01110,ko01210,ko01230,ko01240	C00073	-
mws1587	132.1	86.1	131.095	C6H13NO2	[M+H]+	L-Norleucine*	Amino acids and derivatives	Amino acids and derivatives	327-57-1	1	4.06455e+06	3.7291e+06	4.17276e+06	7.27014e+06	6.85396e+06	7.65667e+06	6.74194e+06	6.65534e+06	6.2402e+06	C01933	-	C01933	-
pme0021	166.09	120.08	165.079	C9H11NO2	[M+H]+	L-Phenylalanine	Amino acids and derivatives	Amino acids and derivatives	63-91-2	1	1.17522e+06	967323	936344	1.94596e+06	2.00023e+06	1.94733e+06	1.65708e+06	1.92864e+06	1.69165e+06	C00079	ko00360,ko00400,ko00460,ko00470,ko00940,ko00960,ko00966,ko00970,ko00996,ko00999,ko01100,ko01110,ko01210,ko01230,ko02010	C00079	-
mws0636	313.15	166.09	312.147	C18H20N2O3	[M+H]+	L-Phenylalanyl-L-phenylalanine	Amino acids and derivatives	Amino acids and derivatives	2577-40-4	2	180497	98499.3	111630	28796.3	42505.7	46471.6	78149.8	99100.3	69234.7	-	-	-	-
MWS0811	130.09	84.08	129.079	C6H11NO2	[M+H]+	L-Pipecolic Acid	Organic acids	Organic acids	3105-95-1	2	719531	761343	539562	6.85689e+06	6.94109e+06	7.93055e+06	4.92834e+06	5.12631e+06	5.50765e+06	C00408	ko00310,ko00960,ko01100,ko01110	C00408	-
pme0006	116.07	70.07	115.063	C5H9NO2	[M+H]+	L-Proline*	Amino acids and derivatives	Amino acids and derivatives	147-85-3	1	1.52863e+06	1.52064e+06	1.51279e+06	2.89176e+06	2.71872e+06	2.71847e+06	2.68269e+06	2.41835e+06	2.40114e+06	C00148	ko00330,ko00332,ko00470,ko00970,ko01100,ko01110,ko01230,ko02010	C00148	-
Lmhp001461	229.15	70.07	228.147	C11H20N2O3	[M+H]+	L-Prolyl-L-Leucine	Amino acids and derivatives	Amino acids and derivatives	52899-07-7	1	95168.7	134602	224071	4.45163e+07	4.59591e+07	4.36435e+07	2.79473e+07	2.714e+07	2.80103e+07	-	-	-	-
Lmhp001732	263.14	70.06	262.132	C14H18N2O3	[M+H]+	L-Prolyl-L-Phenylalanine	Amino acids and derivatives	Amino acids and derivatives	13589-02-1	2	76615.9	104068	75300	1.32837e+07	1.30749e+07	1.33337e+07	7.32819e+06	7.84837e+06	7.79737e+06	-	-	-	-
Lmrj001698	219.13	60.04	218.127	C9H18N2O4	[M+H]+	L-Seryl-L-Isoleucine	Amino acids and derivatives	Amino acids and derivatives	91086-51-0	2	1.00536e+06	1.11534e+06	1.0467e+06	1.31828e+06	1.43592e+06	1.19917e+06	1.29329e+06	1.24036e+06	1.40175e+06	-	-	-	-
mws0282	203.08	116.05	204.09	C11H12N2O2	[M-H]-	L-Tryptophan	Amino acids and derivatives	Amino acids and derivatives	73-22-3	1	9.36013e+06	9.41684e+06	8.44333e+06	1.40572e+07	1.57925e+07	1.40581e+07	1.16151e+07	1.3228e+07	1.10014e+07	C00078	ko00260,ko00380,ko00400,ko00901,ko00966,ko00970,ko00996,ko00999,ko01100,ko01110,ko01210,ko01230,ko01240	C00078	-
mws0250	182.08	136.08	181.074	C9H11NO3	[M+H]+	L-Tyrosine*	Amino acids and derivatives	Amino acids and derivatives	60-18-4	1	6.2168e+06	5.4738e+06	6.35195e+06	5.1664e+06	5.45703e+06	5.25977e+06	5.69798e+06	6.11499e+06	6.06857e+06	C00082	ko00130,ko00261,ko00350,ko00360,ko00400,ko00460,ko00730,ko00940,ko00950,ko00965,ko00966,ko00970,ko00999,ko01100,ko01110,ko01210,ko01230,ko01240	C00082	-
mws0256	118.09	72.08	117.079	C5H11NO2	[M+H]+	L-Valine	Amino acids and derivatives	Amino acids and derivatives	72-18-4	1	1.00036e+07	9.69029e+06	9.95559e+06	2.16727e+07	1.98204e+07	1.95703e+07	1.64068e+07	1.58987e+07	1.5712e+07	C00183	ko00280,ko00290,ko00460,ko00770,ko00966,ko00970,ko01100,ko01110,ko01210,ko01230,ko01240,ko02010	C00183	-
Lmhp002001	265.15	72.08	264.147	C14H20N2O3	[M+H]+	L-Valyl-L-Phenylalanine	Amino acids and derivatives	Amino acids and derivatives	3918-92-1	2	796399	809813	856623	2.02693e+06	2.87334e+06	2.08702e+06	1.8622e+06	1.84947e+06	1.8584e+06	-	-	-	-
MWSmce199	149.05	59.02	150.053	C5H10O5	[M-H]-	L-Xylose*	Others	Saccharides	609-06-3	1	2.04568e+06	2.18444e+06	2.17807e+06	1.95549e+06	1.84753e+06	1.85346e+06	2.15868e+06	2.13214e+06	1.9836e+06	C01510	-	C01510	-
Zmzn000113	146.05	102.06	147.053	C5H9NO4	[M-H]-	L-threo-3-Methylaspartate	Amino acids and derivatives	Amino acids and derivatives	6061-13-8	1	3.85843e+06	3.87055e+06	3.31997e+06	2.7344e+06	2.833e+06	2.89656e+06	3.47051e+06	3.26102e+06	3.47479e+06	C03618	ko00630,ko00660,ko01100,ko01200	C03618	-
Zmdp002216	261.14	86.1	260.137	C11H20N2O5	[M+H]+	L-γ-Glutamyl-L-leucine	Amino acids and derivatives	Amino acids and derivatives	2566-39-4	2	31718.1	68505	27378.1	861259	725014	1.28452e+06	534974	192218	412353	-	-	-	-
Lshp211018	407.1	245.05	406.09	C19H18O10	[M+H]+	Lancerin; 4-C-Glucosyl-1,3,7-Trihydroxyxanthone	Flavonoids	Other Flavonoids	81991-99-3	2	2.15147e+06	1.97498e+06	2.21749e+06	745043	720293	590020	1.34987e+06	1.44448e+06	1.45751e+06	C10075	-	C10075	-
HJN083	521.2	359.15	522.21	C26H34O11	[M-H]-	Lariciresinol-4'-O-glucoside	Lignans and Coumarins	Lignans	143663-00-7	1	129847	192119	91402.8	147996	144983	111982	134099	113645	235700	-	-	-	-
mws1003	331.05	151	332.053	C16H12O8	[M-H]-	Laricitrin	Flavonoids	Flavonols	53472-37-0	2	6032.93	6032.93	6032.93	6032.93	6032.93	33304.9	30164.6	32517.6	36170.8	C12633	ko00944,ko01110	C12633	-
Wcdp004275	230.25	57.07	229.241	C14H31NO	[M+H]+	Lauramine oxide	Others	Others	1643-20-5	1	1.25666e+06	1.26805e+06	1.49275e+06	1.48273e+06	1.21095e+06	1.47243e+06	941417	951877	917387	-	-	-	-
MWSmce349	282.28	114.09	281.272	C18H35NO	[M+H]+	Laurocapram	Alkaloids	Alkaloids	59227-89-3	2	206173	431458	162981	161960	203027	247841	172745	191851	183278	-	-	-	-
Wcdp006912	274.28	88.08	273.267	C16H35NO2	[M+H]+	Lauryldiethanolamine	Others	Others	1541-67-9	2	1.88566e+07	1.65545e+07	2.01735e+07	1.94427e+07	1.42433e+07	2.07008e+07	2.00582e+07	2.04954e+07	1.98302e+07	-	-	-	-
Lcsp003873	316.22	86.1	315.216	C15H29N3O4	[M+H]+	Leu-Ala-Ile	Amino acids and derivatives	Amino acids and derivatives	-	2	1.5538e+06	2.03471e+06	1.42454e+06	2.7814e+06	2.6731e+06	2.89846e+06	2.88213e+06	2.76592e+06	2.81247e+06	-	-	-	-
MWS201461	288.2	175.12	287.196	C12H25N5O3	[M+H]+	Leu-Arg	Amino acids and derivatives	Amino acids and derivatives	26607-15-8	2	202432	188455	224225	4.57894e+06	4.31608e+06	3.80462e+06	2.1069e+06	2.11215e+06	1.92039e+06	-	-	-	-
Lcsp003066	374.23	243.13	373.221	C17H31N3O6	[M+H]+	Leu-Glu-Ile	Amino acids and derivatives	Amino acids and derivatives	-	2	250000	357460	283561	227713	197812	295486	242324	299112	216036	-	-	-	-
Lcsp001416	304.19	86.1	303.179	C13H25N3O5	[M+H]+	Leu-Thr-Ala	Amino acids and derivatives	Amino acids and derivatives	-	2	665569	722863	713654	4.99396e+06	4.4813e+06	4.66542e+06	3.16375e+06	2.94777e+06	2.86345e+06	-	-	-	-
Lcsn001385	229.15	185.17	230.163	C11H22N2O3	[M-H]-	Leu-Val	Amino acids and derivatives	Amino acids and derivatives	72121-02-9	1	15778.4	15778.4	15778.4	114318	141563	149176	78892	91797.4	92711.3	-	-	-	-
Lcsp003135	344.25	185.16	343.247	C17H33N3O4	[M+H]+	Leu-Val-Leu	Amino acids and derivatives	Amino acids and derivatives	58337-01-2	2	722726	883795	318915	1.58568e+06	1.5078e+06	1.5177e+06	1.47965e+06	1.52928e+06	1.41655e+06	-	-	-	-
Cmjp003100	307.08	137.02	306.074	C15H14O7	[M+H]+	Leucocyanidin; 3,4,5,7,3',4'-Hexahydroxyflavan	Flavonoids	Flavanols	480-17-1	2	705782	654016	795476	767698	1.03267e+06	1.04189e+06	944866	1.31921e+06	912923	C05906	ko00941,ko01100,ko01110	C05906	-
Wcfp001236	130.06	103.05	129.058	C9H7N	[M+H]+	Leucol	Others	Others	91-22-5	2	150385	130369	166457	238779	218115	246831	289655	190562	236503	C06413	-	C06413	-
Zmmp003691	374.23	261.15	373.221	C17H31N3O6	[M+H]+	Leucyl-Glutamyl-Leucine	Amino acids and derivatives	Amino acids and derivatives	-	1	7456.66	7456.66	7456.66	51927.5	62578.1	71311.2	37283.3	51239.7	43931	-	-	-	-
pme0088	285.04	151	286.048	C15H10O6	[M-H]-	Luteolin (5,7,3',4'-Tetrahydroxyflavone)	Flavonoids	Flavones	491-70-3	1	43859.8	32377.2	38177.4	247920	191394	226535	272152	277985	288944	C01514	ko00941,ko00944,ko01100,ko01110	C01514	-
Hmpp002612	611.16	287.05	610.153	C27H30O16	[M+H]+	Luteolin-7-O-gentiobioside	Flavonoids	Flavones	-	2	740861	869832	653889	792679	670973	592124	827529	715700	876454	-	-	-	-
Hmjp003008	609.14	287.06	608.138	C27H28O16	[M+H]+	Luteolin-7-O-glucuronide-5-O-rhamnoside	Flavonoids	Flavones	-	1	19583.6	3916.73	3916.73	77956.6	40921	67550.9	36167.1	40921.1	37754.1	-	-	-	-
MWSHY0080	595.166	287.058	594.159	C27H30O15	[M+H]+	Luteolin-7-O-neohesperidoside (Lonicerin)*	Flavonoids	Flavones	25694-72-8	1	5.0598e+07	7.73863e+07	8.44518e+07	4.51154e+07	4.01601e+07	4.35158e+07	1.0532e+08	4.92522e+07	4.69378e+07	C12630	ko00944	C12630	-
pmp000593	595.17	287.06	594.159	C27H30O15	[M+H]+	Luteolin-7-O-rutinoside*	Flavonoids	Flavones	3563-98-2	1	1.9546e+07	2.53936e+07	2.24622e+07	1.49786e+07	2.21371e+07	1.97442e+07	1.67741e+07	2.10829e+07	2.14094e+07	-	-	-	-
pmd0130	468.31	184.07	467.301	C22H46NO7P	[M+H]+	LysoPC 14:0	Lipids	LPC	20559-16-4	1	1.38449e+06	1.43773e+06	1.46141e+06	257005	259883	280622	869427	846255	852093	-	-	-	-
Lmhp009129	482.32	184.07	481.317	C23H48NO7P	[M+H]+	LysoPC 15:0(2n isomer)*	Lipids	LPC	-	2	604990	614476	587839	173050	189648	186418	405666	386061	409946	-	-	-	-
pmb2319	482.32	184.07	481.317	C23H48NO7P	[M+H]+	LysoPC 15:0*	Lipids	LPC	108273-89-8	2	533743	560035	551233	167802	172920	164339	356594	377139	363847	-	-	-	-
pmb2260	480.31	184.07	479.301	C23H46NO7P	[M+H]+	LysoPC 15:1	Lipids	LPC	-	2	148598	152728	156608	38918.9	36931.9	16462.3	84476.1	94611.1	106994	-	-	-	-
pmb0855	496.34	184.07	495.332	C24H50NO7P	[M+H]+	LysoPC 16:0	Lipids	LPC	17364-16-8	1	1.26561e+07	1.26441e+07	1.24414e+07	4.969e+06	5.23934e+06	4.8928e+06	8.73685e+06	9.30217e+06	9.38232e+06	-	-	-	-
pmd0132	496.34	184.07	495.332	C24H50NO7P	[M+H]+	LysoPC 16:0(2n isomer)	Lipids	LPC	-	1	1.2248e+07	1.3242e+07	1.32877e+07	5.19472e+06	5.32811e+06	5.01049e+06	8.50931e+06	9.23967e+06	9.45237e+06	-	-	-	-
Lmhp008833	494.32	184.07	493.317	C24H48NO7P	[M+H]+	LysoPC 16:1(2n isomer)*	Lipids	LPC	-	1	2.45228e+06	2.62788e+06	2.52814e+06	611252	637837	613187	1.56413e+06	1.67792e+06	1.72235e+06	-	-	-	-
pmp001270	494.32	184.07	493.317	C24H48NO7P	[M+H]+	LysoPC 16:1*	Lipids	LPC	76790-27-7	1	2.33575e+06	2.42542e+06	2.43628e+06	638453	618161	594379	1.63263e+06	1.67097e+06	1.64886e+06	-	-	-	-
pmb0863	492.31	184.07	491.301	C24H46NO7P	[M+H]+	LysoPC 16:2(2n isomer)*	Lipids	LPC	-	1	344880	415980	548127	133495	163909	132046	275431	279151	272989	-	-	-	-
pma1303	492.31	184.07	491.301	C24H46NO7P	[M+H]+	LysoPC 16:2*	Lipids	LPC	-	1	342102	348699	529576	112678	99852.3	123004	210874	267517	233082	-	-	-	-
Lmhp010515	510.36	184.07	509.348	C25H52NO7P	[M+H]+	LysoPC 17:0(2n isomer)*	Lipids	LPC	-	2	428326	576170	501650	465826	433946	421243	610020	469573	681380	-	-	-	-
pmb2406	510.36	184.07	509.348	C25H52NO7P	[M+H]+	LysoPC 17:0*	Lipids	LPC	50930-23-9	2	849338	873417	874143	674355	723291	692015	759817	883380	835011	-	-	-	-
Lmhp009590	508.34	184.07	507.332	C25H50NO7P	[M+H]+	LysoPC 17:1	Lipids	LPC	-	1	214552	75195.4	100864	87078.8	95449.9	95450.8	146872	154213	159652	-	-	-	-
Lmhp008718	506.32	184.07	505.317	C25H48NO7P	[M+H]+	LysoPC 17:2	Lipids	LPC	-	1	744358	755301	819107	204072	194179	192424	519917	496885	548518	-	-	-	-
mws0126	524.37	184.07	523.364	C26H54NO7P	[M+H]+	LysoPC 18:0	Lipids	LPC	19420-57-6	2	3.14781e+06	3.54449e+06	3.429e+06	4.47992e+06	4.44585e+06	4.53517e+06	3.88354e+06	4.19895e+06	4.39265e+06	-	-	-	-
pmd0136	524.37	184.07	523.364	C26H54NO7P	[M+H]+	LysoPC 18:0(2n isomer)	Lipids	LPC	-	2	4.17923e+06	4.18048e+06	4.45313e+06	5.5547e+06	5.83974e+06	6.02686e+06	4.8052e+06	5.42177e+06	5.95184e+06	-	-	-	-
pmp001281	522.36	184.07	521.348	C26H52NO7P	[M+H]+	LysoPC 18:1	Lipids	LPC	-	1	1.61193e+07	16625957	1.63311e+07	3.526e+06	3.53583e+06	3.46355e+06	1.29897e+07	1.31731e+07	1.31317e+07	-	-	-	-
Lmhp010190	522.36	184.07	521.348	C26H52NO7P	[M+H]+	LysoPC 18:1(2n isomer)	Lipids	LPC	-	1	1.57573e+07	1.61342e+07	1.6449e+07	3.30588e+06	3.40176e+06	3.36643e+06	1.2345e+07	1.25058e+07	1.28809e+07	-	-	-	-
pmp001273	520.34	184.07	519.332	C26H50NO7P	[M+H]+	LysoPC 18:2	Lipids	LPC	-	2	2.4707e+06	2.28573e+06	2.34383e+06	571186	640926	577163	1.59424e+06	1.35064e+06	1.36127e+06	-	-	-	-
pmp001251	520.34	184.07	519.332	C26H50NO7P	[M+H]+	LysoPC 18:2(2n isomer)	Lipids	LPC	-	1	6.49235e+06	6.84754e+06	6.19958e+06	3.77909e+06	3.76336e+06	3.63655e+06	5.15212e+06	5.98654e+06	5.19166e+06	-	-	-	-
pmb0854	518.32	184.07	517.317	C26H48NO7P	[M+H]+	LysoPC 18:3	Lipids	LPC	-	2	2.85853e+07	2.8039e+07	2.80719e+07	1.11604e+07	1.17746e+07	1.12092e+07	2.30669e+07	2.11788e+07	2.0827e+07	-	-	-	-
pmb0865	518.32	184.07	517.317	C26H48NO7P	[M+H]+	LysoPC 18:3(2n isomer)	Lipids	LPC	-	1	3.11479e+07	3.35377e+07	3.0003e+07	1.15172e+07	1.30938e+07	1.21643e+07	2.21999e+07	2.35977e+07	2.27197e+07	-	-	-	-
Lmhp010908	536.37	184.07	535.364	C27H54NO7P	[M+H]+	LysoPC 19:1	Lipids	LPC	-	1	89046.5	93441.1	88343.4	89043.1	100513	89521.3	91499.7	108548	102959	-	-	-	-
Lmhp007840	534.36	184.07	533.348	C27H52NO7P	[M+H]+	LysoPC 19:2	Lipids	LPC	-	2	326831	308184	358316	51067.3	61456.7	63277	154997	202461	154634	-	-	-	-
Lmhp009890	546.36	184.07	545.348	C28H52NO7P	[M+H]+	LysoPC 20:3	Lipids	LPC	1199257-41-4	2	203087	64103.8	64517.2	80684.5	137698	53753.4	186889	166725	182664	-	-	-	-
Lmhp008337	426.26	285.24	425.254	C19H40NO7P	[M+H]+	LysoPE 14:0(2n isomer)*	Lipids	LPE	-	1	376764	402534	372731	149448	143361	149449	278739	286714	276740	-	-	-	-
pmb0864	426.26	285.24	425.254	C19H40NO7P	[M+H]+	LysoPE 14:0*	Lipids	LPE	-	1	321314	348509	336029	138661	129954	128353	227762	233366	244368	-	-	-	-
Lmhp008885	440.28	299.26	439.27	C20H42NO7P	[M+H]+	LysoPE 15:0(2n isomer)*	Lipids	LPE	-	1	238604	253920	257834	177787	176891	163944	204783	226776	203005	-	-	-	-
Lmhp009187	440.28	299.26	439.27	C20H42NO7P	[M+H]+	LysoPE 15:0*	Lipids	LPE	-	1	239254	263386	275102	167486	160930	168858	203755	226331	223354	-	-	-	-
pmb0876	454.29	313.27	453.286	C21H44NO7P	[M+H]+	LysoPE 16:0	Lipids	LPE	53862-35-4	1	4.2543e+07	4.30502e+07	4.51071e+07	3.28226e+07	3.50756e+07	3.32495e+07	4.01896e+07	3.96895e+07	4.09291e+07	-	-	-	-
pmb0880	482.32	341.31	481.317	C23H48NO7P	[M+H]+	LysoPE 18:0(2n isomer)	Lipids	LPE	-	2	34036.8	34598.5	32289.9	31379.9	32800.7	29173.6	35755.9	23981.5	29986	-	-	-	-
pmb0881	478.29	337.27	477.286	C23H44NO7P	[M+H]+	LysoPE 18:2	Lipids	LPE	-	2	765281	784843	817300	565038	621730	578423	734204	711806	727283	-	-	-	-
pmb0874	478.29	337.27	477.286	C23H44NO7P	[M+H]+	LysoPE 18:2(2n isomer)	Lipids	LPE	-	2	965679	965096	956247	684906	741715	691363	913996	853970	902270	-	-	-	-
Lmhp008801	476.28	335.26	475.27	C23H42NO7P	[M+H]+	LysoPE 18:3	Lipids	LPE	-	1	1.29711e+07	11876906	1.31106e+07	6.82927e+06	7.04603e+06	7.21049e+06	9.52652e+06	1.0039e+07	9.9039e+06	-	-	-	-
Lmhp008589	476.28	335.26	475.27	C23H42NO7P	[M+H]+	LysoPE 18:3(2n isomer)	Lipids	LPE	-	1	1.20476e+07	1.23856e+07	1.32579e+07	6.92898e+06	7.14181e+06	6.55474e+06	9.23087e+06	9.73004e+06	1.04196e+07	-	-	-	-
Lmhp010757	506.32	365.31	505.317	C25H48NO7P	[M+H]+	LysoPE 20:2	Lipids	LPE	-	2	198044	245487	235714	669855	678303	678415	566917	574893	574022	-	-	-	-
Lmhp010514	506.32	365.31	505.317	C25H48NO7P	[M+H]+	LysoPE 20:2(2n isomer)	Lipids	LPE	-	1	347782	372166	245001	657965	683314	659761	550835	560617	574954	-	-	-	-
Lmhp009802	504.31	363.29	503.301	C25H46NO7P	[M+H]+	LysoPE 20:3(2n isomer)*	Lipids	LPE	-	2	41630.9	94643.4	99862.3	126047	136777	127259	115629	111912	126881	-	-	-	-
Lmhp010040	504.31	363.29	503.301	C25H46NO7P	[M+H]+	LysoPE 20:3*	Lipids	LPE	-	2	97175.9	98073	46593.3	124002	130078	125021	115457	114637	125274	-	-	-	-
Lcsn003955	287.05	125.03	288.063	C15H12O6	[M-H]-	Maesopsin*	Flavonoids	Other Flavonoids	5989-16-2	2	1.1131e+06	1.16851e+06	1.15061e+06	2.89881e+06	2.54579e+06	3.04389e+06	2.49244e+06	2.17229e+06	2.27013e+06	-	-	-	-
Cmxn006627	285.04	185.06	286.048	C15H10O6	[M-H]-	Maritimetin	Flavonoids	Aurones	576-02-3	2	4375.71	4375.71	4375.71	21878.6	26661.3	24428.2	29530.6	25853.4	23891.1	C08720	-	C08720	-
mws1333	341.11	113.02	342.116	C12H22O11	[M-H]-	Melibiose	Others	Saccharides	585-99-9	1	1.52648e+06	1.44039e+06	1.43978e+06	2.36038e+06	2.00997e+06	2.12555e+06	1.78765e+06	2.06419e+06	1.83987e+06	C05402	ko00052,ko01100,ko02010	C05402	-
Wcsn010375	277.22	59.01	278.225	C18H30O2	[M-H]-	Methyl (4E,8E,11E)-5,9,13-trimethyltetradeca-4,8,11-trienoate	Others	Others	-	1	279454	285270	260789	495550	475020	446495	407350	382193	391438	-	-	-	-
Hmtn001288	181.05	135.04	182.058	C9H10O4	[M-H]-	Methyl 2,4-dihydroxyphenylacetate*	Phenolic acids	Phenolic acids	67828-42-6	1	26162.3	38306.1	40177.1	3.84251e+07	4.01904e+07	3.68333e+07	2.42228e+07	2.23769e+07	2.32363e+07	-	-	-	-
Cmsn002813	317.07	165.02	318.074	C16H14O7	[M-H]-	Methyl 2-O-(4-hydroxybenzoyl)-2,4,6-trihydroxyphenylacetate	Phenolic acids	Phenolic acids	-	1	1.12979e+06	1.01656e+06	1.04497e+06	154391	136023	159461	540697	468286	539735	-	-	-	-
Wcgn003981	329.09	167.03	330.095	C14H18O9	[M-H]-	Methyl 3-O-glucosyl-4-hydroxybenzoate	Phenolic acids	Phenolic acids	155112-92-8	1	3.65949e+06	5.99665e+06	3.2428e+06	1.95225e+06	1.8305e+06	2.33028e+06	3.19821e+06	3.31815e+06	3.90245e+06	-	-	-	-
MWSmce585	104.07	59.01	103.063	C4H9NO2	[M+H]+	Methyl 3-aminopropanoate	Amino acids and derivatives	Amino acids and derivatives	4138-35-6	2	2.30297e+06	2.66956e+06	2.53243e+06	3.65208e+06	4.01307e+06	3.8593e+06	3.06533e+06	3.58017e+06	2.87064e+06	-	-	-	-
MWSHC20168	153.02	109.03	154.027	C7H6O4	[M-H]-	Methyl cumalate*	Phenolic acids	Phenolic acids	6018-41-3	1	8.13484e+06	7.82636e+06	7.82108e+06	8.446e+07	8.55987e+07	86767696	6.23639e+07	5.77915e+07	5.98237e+07	-	-	-	-
MWSmce689	293.25	95.09	292.24	C19H32O2	[M+H]+	Methyl linolenate	Lipids	Free fatty acids	301-00-8	1	100250	100250	100250	1.12945e+06	1.14989e+06	1.06453e+06	700308	712484	501251	-	-	-	-
mws0470	117.019	73.0295	118.027	C4H6O4	[M-H]-	Methylmalonic acid*	Organic acids	Organic acids	516-05-2	1	3.31704e+07	3.21621e+07	3.08504e+07	4.77929e+07	4.7468e+07	4.86003e+07	4.85634e+07	4.475e+07	4.34588e+07	C02170	ko00240,ko00280,ko00640,ko01100	C02170	-
MWS5165	203.09	129.05	202.084	C9H14O5	[M+H]+	Methyloxalacetic Acid Diethyl Ester	Organic acids	Organic acids	759-65-9	2	325611	341487	270102	222756	297107	250126	191800	186680	191407	C07056	-	C07056	-
pme3154	147.07	59.01	148.074	C6H12O4	[M-H]-	Mevalonic acid	Organic acids	Organic acids	150-97-0	2	212360	232211	292982	433875	488322	450194	415350	353912	391102	C00418	ko00900,ko01100,ko01110	C00418	-
Lmsp010763	353.27	261.22	352.261	C21H36O4	[M+H]+	Monolinolenin*	Lipids	Glycerol ester	75685-85-7	1	1.29941e+06	1.19289e+06	1.28202e+06	86566.9	92395.8	90544.8	882432	680998	753558	-	-	-	-
pmp001284	331.28	313.27	330.277	C19H38O4	[M+H]+	Monopalmitin*	Lipids	Glycerol ester	542-44-9	1	62230.5	56962.7	64539.8	41962.4	47642.6	49795.9	69270.6	78672.1	75422.7	-	-	-	-
pmp000867	341.14	267.1	340.131	C20H20O5	[M+H]+	Morachalcone A	Flavonoids	Chalcones	76472-88-3	1	57199.5	45248	85917.9	225555	146919	187043	923835	883490	930934	-	-	-	-
pmp000792	287.09	259.1	286.084	C16H14O5	[M+H]+	Moracin A	Phenolic acids	Phenolic acids	67259-17-0	2	44031	35523	60806.8	27676	29049.8	38158.5	55346.9	55166.2	45168.7	C08844	-	C08844	-
pmp000865	311.13	227.07	310.12	C19H18O4	[M+H]+	Moracin C	Phenolic acids	Phenolic acids	69120-06-5	2	1.26365e+06	703428	1.15837e+06	1.08267e+06	781653	920592	1.86244e+06	1.67669e+06	1.78716e+06	-	-	-	-
pmp000794	309.11	281.12	308.105	C19H16O4	[M+H]+	Moracin D	Phenolic acids	Phenolic acids	69120-07-6	1	128292	65038.4	134354	76139.4	58221.8	61888.1	93284.9	124536	106881	-	-	-	-
pmp000795	309.11	281.12	308.105	C19H16O4	[M+H]+	Moracin E	Phenolic acids	Phenolic acids	73338-84-8	1	153791	119661	148059	185058	146158	167994	235584	250491	199937	-	-	-	-
pmp000796	309.11	294.09	308.105	C19H16O4	[M+H]+	Moracin G	Phenolic acids	Phenolic acids	73338-86-0	2	29094	22732.1	28777.6	29572	20522.9	24339.9	32578.6	36303.2	43183.1	-	-	-	-
pmp000805	325.14	269.08	324.136	C20H20O4	[M+H]+	Moracin I	Phenolic acids	Phenolic acids	73338-88-2	1	2.01668e+06	1.64274e+06	2.28453e+06	4.2047e+06	3.21889e+06	3.88831e+06	6.69057e+06	6.80089e+06	6.47921e+06	-	-	-	-
pmp000790	243.07	215.07	242.058	C14H10O4	[M+H]+	Moracin M	Phenolic acids	Phenolic acids	56317-21-6	1	116508	94761.1	110013	153670	156264	165048	200648	190915	205184	-	-	-	-
pmp000866	311.13	255.07	310.12	C19H18O4	[M+H]+	Moracin N	Phenolic acids	Phenolic acids	135248-05-4	1	9.35695e+06	5.54579e+06	8.34213e+06	7.52717e+06	5.88582e+06	6.73217e+06	1.33393e+07	1.28358e+07	1.26673e+07	-	-	-	-
pmp000798	311.13	255.07	310.12	C19H18O4	[M+H]+	Moracin S1	Phenolic acids	Phenolic acids	-	2	9.06632e+06	5.42023e+06	8.15512e+06	7.51509e+06	5.66389e+06	6.60719e+06	1.30935e+07	1.21446e+07	1.22248e+07	-	-	-	-
pmp000799	311.13	255.07	310.12	C19H18O4	[M+H]+	Moracin S2	Phenolic acids	Phenolic acids	-	1	8.99483e+06	5.43158e+06	8.59283e+06	8.0634e+06	5.98551e+06	6.80179e+06	1.40011e+07	1.34181e+07	1.37958e+07	-	-	-	-
pmp000808	341.14	285.08	340.131	C20H20O5	[M+H]+	Moracin T	Phenolic acids	Phenolic acids	1146113-27-0	1	167648	185672	182822	152351	161966	170205	176938	189807	194408	-	-	-	-
pme3514	301.04	151	302.043	C15H10O7	[M-H]-	Morin*	Flavonoids	Flavonols	480-16-0	1	1.47147e+06	1.44241e+06	1.53022e+06	1.3277e+07	1.28903e+07	1.2988e+07	8.67719e+06	9.46692e+06	9.01242e+06	C10105	-	C10105	-
Lmfn004065	433.08	300.03	434.085	C20H18O11	[M-H]-	Morin-3-O-arabinoside*	Flavonoids	Flavonols	-	2	578739	547801	458546	299955	290116	368216	390797	399614	391942	-	-	-	-
Lmfn004036	433.08	300.03	434.085	C20H18O11	[M-H]-	Morin-3-O-lyxoside*	Flavonoids	Flavonols	-	2	636040	609681	589228	368649	302730	420819	500810	414501	482479	-	-	-	-
Lmfp004055	435.09	303.05	434.085	C20H18O11	[M+H]+	Morin-3-O-xyloside*	Flavonoids	Flavonols	-	1	486316	607954	593868	328810	433755	313305	409165	506193	469997	-	-	-	-
MWSHY0105	421.16	365.11	420.157	C25H24O6	[M+H]+	Morusin*	Flavonoids	Other Flavonoids	62596-29-6	2	38009.3	33235.3	20364.5	86139.2	33186.6	42236.5	40945.1	47453.1	47860.5	C10106	-	C10106	-
Lmyn000160	237.06	87.01	238.069	C8H14O8	[M-H]-	Mucic acid Dimethyl Ester	Organic acids	Organic acids	-	1	5.52202e+06	4.46597e+06	5.33345e+06	4.90518e+06	5.25314e+06	4.6559e+06	5.62314e+06	4.76922e+06	5.07763e+06	-	-	-	-
MWSmce507	567.17	243.07	568.179	C26H32O14	[M-H]-	Mulberroside A	Phenolic acids	Phenolic acids	102841-42-9	1	827499	1.03176e+06	940985	513161	390500	384689	708668	702633	760729	-	-	-	-
Zbsp003849	627.15	319.04	626.148	C27H30O17	[M+H]+	Myricetin-3-O-rutinoside	Flavonoids	Flavonols	-	2	80615.3	113576	140970	157830	153559	138376	119843	115936	152404	-	-	-	-
Lmlp003024	439.22	277.17	438.211	C20H30O7N4	[M+H]+	N'-p-Coumaroylagmatine-glucoside	Alkaloids	Phenolamine	-	2	37740.3	27454.3	40024.7	152578	83475.9	157417	110712	74328.1	76892.4	-	-	-	-
MWS04412	175.12	70.07	174.137	C8H18N2O2	[M+H]+	N(6),N(6)-Dimethyl-L-lysine	Amino acids and derivatives	Amino acids and derivatives	2259-86-1	2	7.5932e+06	7.27896e+06	7.64202e+06	7.14098e+06	7.37176e+06	6.77641e+06	7.67318e+06	7.50264e+06	7.36037e+06	-	-	-	-
Wayn000815	308.1	146.04	309.105	C11H19NO9	[M-H]-	N-(1-Deoxy-1-fructosyl)Glutamic acid	Amino acids and derivatives	Amino acids and derivatives	-	1	60631.5	53328.9	53329.4	117608	137352	90588.1	78150.2	60997.5	72316.1	-	-	-	-
Wayn002083	326.12	164.07	327.131	C15H21NO7	[M-H]-	N-(1-Deoxy-1-fructosyl)Phenylalanine	Amino acids and derivatives	Amino acids and derivatives	-	1	321075	236566	293144	1.02739e+06	1.17057e+06	1.1242e+06	709063	721532	814086	-	-	-	-
Wayp001104	344.13	182.08	343.126	C15H21NO8	[M+H]+	N-(1-Deoxy-1-fructosyl)Tyrosine	Amino acids and derivatives	Amino acids and derivatives	-	2	388873	297047	268502	256907	240821	316670	258689	284525	318455	-	-	-	-
MWStz070	182.08	91.05	181.074	C9H11NO3	[M+H]+	N-(2-Hydroxy-4-methoxyphenyl)acetamide	Alkaloids	Phenolamine	58469-06-0	1	1.40493e+07	1.56666e+07	1.48027e+07	1.29085e+07	1.32995e+07	1.45752e+07	1.30399e+07	1.3836e+07	1.54633e+07	-	-	-	-
Zbqn004234	250.07	164.07	251.079	C12H13NO5	[M-H]-	N-(malonyl)phenylalanine	Amino acids and derivatives	Amino acids and derivatives	-	1	197227	226059	213641	165013	229714	223882	250702	216170	253031	-	-	-	-
Wdtp002974	404.15	207.06	403.149	C18H21N5O6	[M+H]+	N-(p-hydroxybenzyl) adenosine	Nucleotides and derivatives	Nucleotides and derivatives	-	1	957406	842672	1.04059e+06	989399	862294	882749	930914	934775	1.002e+06	-	-	-	-
Zmgn002106	206.08	58.03	207.089	C11H13NO3	[M-H]-	N-Acetyl-L-phenylalanine	Amino acids and derivatives	Amino acids and derivatives	2018-61-3	1	510186	516751	518883	529308	483255	502920	648987	590816	552691	C03519	ko00360,ko01100	C03519	-
pmp001287	120.08	103.05	119.073	C8H9N	[M+H]+	N-Benzylmethylene isomethylamine	Alkaloids	Alkaloids	-	1	2.56144e+07	2.52531e+07	2.8354e+07	4.74606e+07	4.58981e+07	4.45955e+07	4.28477e+07	4.35112e+07	3.94712e+07	-	-	-	-
mws0736	189.12	86.1	188.116	C8H16N2O3	[M+H]+	N-Glycyl-L-leucine*	Amino acids and derivatives	Amino acids and derivatives	869-19-2	2	671477	707601	628875	4.46544e+06	4.27201e+06	4.18333e+06	3.02832e+06	2.64065e+06	2.85809e+06	C02155	-	C02155	-
Zahp011321	228.23	228.24	227.225	C14H29NO	[M+H]+	N-Isobutyl Decanamide	Alkaloids	Alkaloids	73785-31-6	1	234276	295913	311713	327033	276106	356044	244052	260230	262642	-	-	-	-
Yalp000545	130.086	84.0812	129.079	C6H11NO2	[M+H]+	N-Methyl-L-proline*	Amino acids and derivatives	Amino acids and derivatives	475-11-6	2	2.55208e+06	2.83108e+06	2.61028e+06	5.92894e+06	5.3412e+06	5.34871e+06	4.83371e+06	4.82912e+06	4.92253e+06	C22223	-	C22223	-
Lmqp000427	146.08	82.07	145.074	C6H11NO3	[M+H]+	N-Methyl-Trans-4-Hydroxy-L-Proline	Amino acids and derivatives	Amino acids and derivatives	4252-82-8	1	8.66999e+07	8.69925e+07	8.53763e+07	8.05653e+07	8.68275e+07	7.59109e+07	9.37124e+07	8.27406e+07	8.17003e+07	-	-	-	-
Wcdp000832	146.12	100.11	145.11	C7H15NO2	[M+H]+	N-Methylisoleucine	Amino acids and derivatives	Amino acids and derivatives	39554-61-5	2	2.57233e+07	2.39919e+07	2.40804e+07	2.39224e+07	2.20273e+07	2.11206e+07	2.48613e+07	2.32137e+07	2.25632e+07	-	-	-	-
Qmdp090606	370.2	132.1	370.201	C22H28NO4+	[M]+	N-Methyltetrahydropalmatine	Alkaloids	Alkaloids	47528-98-3	1	1.0071e+06	1.04903e+06	1.09893e+06	477159	438651	502966	588530	635575	716044	-	-	-	-
Qagp003587	219.15	131.05	218.142	C13H18N2O	[M+H]+	N-Monocinnamoylputrescine	Alkaloids	Phenolamine	-	2	24060.1	107660	95928.7	134300	113528	114799	87208.7	109009	87208.7	-	-	-	-
Zmjp000182	189.13	70.07	188.127	C7H16N4O2	[M+H]+	N-Monomethyl-L-arginine*	Amino acids and derivatives	Amino acids and derivatives	17035-90-4	1	6.66538e+06	5.96143e+06	6.525e+06	6.29249e+06	5.89299e+06	5.7855e+06	5.88253e+06	5.94109e+06	6.63154e+06	C03884	-	C03884	-
Zbqn004681	245.09	203.08	246.1	C13H14N2O3	[M-H]-	N-acetyl-tryptophan	Amino acids and derivatives	Amino acids and derivatives	-	1	54764.1	48542.9	67947.9	77921.6	74357.2	77917	67881.7	67879.4	78738.3	-	-	-	-
Smcp000882	328.13	310.12	327.132	C15H21NO7	[M+H]+	N-benzoyl-2-aminoethyl-β-D-glucopyranoside	Alkaloids	Alkaloids	-	1	67219.5	57337.2	60302.2	368659	409228	319280	331822	265901	272825	-	-	-	-
HJKP000649	136.07	91.05	135.068	C8H9NO	[M+H]+	N-benzylformamide*	Alkaloids	Alkaloids	6343-54-0	1	7.26458e+06	6.63863e+06	5.72344e+06	6.88498e+06	5.95031e+06	6.77255e+06	6.15704e+06	6.09222e+06	7.00343e+06	C15561	-	C15561	-
Zbqn003921	250.07	88.04	251.079	C12H13NO5	[M-H]-	N-carboxy-N-(2-oxo-2-phenylethyl)-L-alanine	Amino acids and derivatives	Amino acids and derivatives	-	1	277956	304970	254621	287523	297234	275863	355229	315822	309933	-	-	-	-
Wcfp002357	413.14	162.04	412.134	C15H20N6O8	[M+H]+	N6-Threonylcarbamoyladenosine	Nucleotides and derivatives	Nucleotides and derivatives	24719-82-2	1	263591	296827	230323	236087	268174	233760	258474	288802	230356	-	-	-	-
pme0376	271.06	151	272.068	C15H12O5	[M-H]-	Naringenin (5,7,4'-Trihydroxyflavanone)*	Flavonoids	Flavanones	480-41-1	1	1.24542e+06	1.26253e+06	1.24991e+06	3.18926e+06	3.25549e+06	3.35845e+06	2.63008e+06	2.4288e+06	2.48932e+06	C00509	ko00941,ko00943,ko01100,ko01110	C00509	-
pme2960	273.08	153.02	272.068	C15H12O5	[M+H]+	Naringenin chalcone; 2',4,4',6'-Tetrahydroxychalcone	Flavonoids	Chalcones	73692-50-9	1	747955	634150	697430	1.7928e+06	1.69543e+06	1.89692e+06	1.48819e+06	1.48993e+06	1.47041e+06	C06561	ko00941,ko01100,ko01110	C06561	-
HJN087	433.12	271.06	434.121	C21H22O10	[M-H]-	Naringenin-4'-O-glucoside*	Flavonoids	Flavanones	-	2	3.84432e+06	3.96221e+06	3.93169e+06	599118	509527	480661	1.99498e+06	1.97334e+06	2.04324e+06	-	-	-	-
mws1179	433.11	271.07	434.121	C21H22O10	[M-H]-	Naringenin-7-O-glucoside (Prunin)*	Flavonoids	Flavanones	529-55-5	2	501509	541148	547416	158811	190140	159193	332213	250758	289225	C09099	ko00941,ko01100	C09099	-
pme1816	353.09	191.06	354.095	C16H18O9	[M-H]-	Neochlorogenic acid (5-O-Caffeoylquinic acid)*	Phenolic acids	Phenolic acids	906-33-2	1	76513.4	51647.7	85121.8	129819	158759	163672	50873	112920	113695	C17147	-	C17147	-
mws0133	123.06	80.05	122.048	C6H6N2O	[M+H]+	Nicotinamide	Others	Vitamin	98-92-0	2	1.47191e+06	1.66116e+06	1.97315e+06	760192	676880	909373	1.29473e+06	1.1481e+06	1.29662e+06	C00153	ko00760,ko01100,ko01240	C00153	-
Ybnn007052	285.04	285.04	286.048	C15H10O6	[M-H]-	Norartocarpetin	Flavonoids	Flavones	520-30-9	1	375687	344475	382199	1.69697e+06	1.56299e+06	1.8312e+06	1.64507e+06	1.76364e+06	1.60168e+06	-	-	-	-
Lmhp001671	355.1	163.04	354.095	C16H18O9	[M+H]+	Noreugenin-7-O-glucoside*	Others	Others	-	1	3.21202e+06	3.43304e+06	3.06083e+06	4.58346e+06	4.47658e+06	4.27793e+06	3.81668e+06	3.46203e+06	3.33026e+06	-	-	-	-
MWS201054	162.08	56.05	161.069	C6H11NO4	[M+H]+	O-Acetyl-L-homoserine	Amino acids and derivatives	Amino acids and derivatives	250736-84-6	2	1.16713e+06	754974	1.15e+06	1.69802e+06	1.62947e+06	1.69144e+06	1.49199e+06	1.40236e+06	1.39463e+06	-	-	-	-
mws1050	148.06	88.04	147.053	C5H9NO4	[M+H]+	O-Acetylserine	Amino acids and derivatives	Amino acids and derivatives	5147-00-2	1	4.86513e+06	4.90521e+06	4.83549e+06	4.50323e+06	4.62924e+06	4.74569e+06	5.16814e+06	5.07781e+06	4.80992e+06	C00979	ko00270,ko00908,ko00920,ko01100,ko01110,ko01200,ko01230,ko04122	C00979	-
Zahp013600	282.28	69.07	281.272	C18H35NO	[M+H]+	Octadec-2-enamide	Alkaloids	Alkaloids	-	1	1.02818e+06	2.19468e+06	766614	862097	1.0896e+06	1.31201e+06	841952	983813	945665	-	-	-	-
Lmyn012331	281.25	281.25	282.256	C18H34O2	[M-H]-	Octadec-6-enoic acid; Petroselinic acid*	Lipids	Free fatty acids	593-39-5	1	6.74642e+06	5.34112e+06	5.37674e+06	1.18176e+07	1.16136e+07	9.43576e+06	1.04573e+07	9.92672e+06	9.59162e+06	C08363	-	C08363	-
Wcdp010708	263.24	81.07	262.23	C18H30O	[M+H]+	Octadeca-2,9,12,15-tetraen-1-ol	Others	Others	-	1	883876	898231	887280	65003.6	71138	102913	452291	426465	371915	-	-	-	-
Wcdp009119	279.23	81.07	278.225	C18H30O2	[M+H]+	Octadeca-9,12,15-trienoic acid	Lipids	Free fatty acids	28290-79-1	1	69969.2	13993.8	13993.8	6.5297e+07	6.87534e+07	6.36402e+07	4.30323e+07	4.3531e+07	4.2843e+07	-	-	-	-
Zahp012577	280.26	81.07	279.256	C18H33NO	[M+H]+	Octadecadienamide	Alkaloids	Alkaloids	-	1	437064	452428	404610	976369	974054	1.0988e+06	775099	774908	738541	-	-	-	-
YC512118	282.28	247.24	281.272	C18H35NO	[M+H]+	Oleamide (9-Octadecenamide)	Lipids	Free fatty acids	301-02-0	1	45417.7	99669.1	33238.3	35152	49904.5	57132.7	33681.5	45943	37911.4	C19670	-	C19670	-
Lmcp004116	329.1	137.06	328.095	C18H16O6	[M+H]+	Oxidoagarochromone C	Others	Chromone	-	2	944464	870598	882026	113782	56795.7	59257.3	421718	456226	421759	-	-	-	-
Zbsp002083	595.17	271.06	595.166	C27H31O15+	[M]+	Pelargonidin-3,5-O-diglucoside	Flavonoids	Anthocyanidins	-	2	974142	889629	835958	931980	991365	993557	1.56139e+06	942252	907904	C08725	ko00942	C08725	-
Zbsp002199	433.11	271.06	433.113	C21H21O10+	[M]+	Pelargonidin-3-O-glucoside	Flavonoids	Anthocyanidins	47684-27-5	2	2.47002e+06	2.44662e+06	3.33095e+06	1.60834e+06	1.97211e+06	1.80446e+06	2.36062e+06	2.10171e+06	2.57452e+06	C12137	ko00942,ko01100,ko01110	C12137	-
Zbsp002256	579.17	271.06	579.171	C27H31O14+	[M]+	Pelargonidin-3-O-rutinoside	Flavonoids	Anthocyanidins	-	2	1.3002e+07	1.687e+07	1.3139e+07	1.38771e+07	1.22653e+07	1.19454e+07	1.52561e+07	1.59002e+07	1.4e+07	C12644	ko00942	C12644	-
mws0359	241.22	241.22	242.225	C15H30O2	[M-H]-	Pentadecanoic Acid	Lipids	Free fatty acids	1002-84-2	2	99780.3	108452	111982	75567.8	76562.7	221359	211386	192443	191703	C16537	-	C16537	-
Zblp002396	463.12	301.07	463.123	C22H23O11+	[M]+	Peonidin-3-O-glucoside	Flavonoids	Anthocyanidins	68795-37-9	2	8.33701e+06	8.69376e+06	1.10058e+07	4.91823e+06	7.50502e+06	7.51531e+06	6.18715e+06	9.685e+06	1.01647e+07	C12141	ko00942	C12141	-
Lmtp003079	609.18	301.07	609.181	C28H33O15+	[M]+	Peonidin-3-O-rutinoside	Flavonoids	Anthocyanidins	-	2	7.59181e+06	1.05324e+07	8.1572e+06	5.40766e+06	5.55522e+06	5.92114e+06	9.14843e+06	7.86915e+06	8.38655e+06	-	-	-	-
mws1454	477.14	315.09	478.147	C23H26O11	[M-H]-	Persicoside*	Flavonoids	Flavanones	28978-03-2	2	2.8274e+06	2.17347e+06	2.73716e+06	1.44079e+06	1.44714e+06	1.06362e+06	2.06817e+06	2.21794e+06	1.85127e+06	-	-	-	-
Zbqp002379	294.14	120.08	293.138	C14H19N3O4	[M+H]+	Phe-Gln	Amino acids and derivatives	Amino acids and derivatives	-	2	141786	243504	209389	6.35242e+06	8.6333e+06	8.26782e+06	3.842e+06	3.81445e+06	4.06623e+06	-	-	-	-
MWS201483	279.13	120.08	278.127	C14H18N2O4	[M+H]+	Phe-Hyp	Amino acids and derivatives	Amino acids and derivatives	90965-82-5	2	61083.1	43497.5	52751.5	136035	130452	144427	140674	124745	99944.3	-	-	-	-
MWS201458	279.17	120.09	278.163	C15H22N2O3	[M+H]+	Phe-Ile	Amino acids and derivatives	Amino acids and derivatives	22951-94-6	1	406018	422723	359717	1.14426e+06	1.15158e+06	1.03858e+06	706760	755494	930477	-	-	-	-
MWS201478	253.12	120.09	252.111	C12H16N2O4	[M+H]+	Phe-Ser	Amino acids and derivatives	Amino acids and derivatives	16053-39-7	2	1.18269e+06	1.07051e+06	1.03947e+06	1.50939e+06	1.37299e+06	1.45432e+06	1.45971e+06	1.41515e+06	1.28348e+06	-	-	-	-
pme1201	273.08	167.03	274.084	C15H14O5	[M-H]-	Phloretin	Flavonoids	Chalcones	60-82-2	1	1.41137e+06	1.48184e+06	1.54594e+06	5.97661e+06	5.11741e+06	5.60578e+06	4.67625e+06	4.47423e+06	4.48649e+06	C00774	ko00941,ko01100,ko01110	C00774	-
Zbpn005529	477.14	273.08	478.147	C23H26O11	[M-H]-	Phloretin-2'-O-(6''-O-acetyl)glucoside	Flavonoids	Chalcones	-	1	872484	750731	810119	180106	168417	145817	492874	435813	432310	-	-	-	-
mws2118	435.13	167.04	436.137	C21H24O10	[M-H]-	Phloretin-2'-O-glucoside (Phlorizin)	Flavonoids	Chalcones	60-81-1	1	3.34994e+06	2.94242e+06	3.33899e+06	2.59158e+06	2.54742e+06	2.79911e+06	2.78664e+06	2.03492e+06	2.22087e+06	C01604	ko00941,ko01110	C01604	-
Zbpn005555	435.13	273.08	436.137	C21H24O10	[M-H]-	Phloretin-4'-O-glucoside (Trilobatin)*	Flavonoids	Chalcones	4192-90-9	1	4.06888e+06	4.69757e+06	4.31949e+06	3.77389e+06	3.98907e+06	3.45621e+06	3.24454e+06	2.71269e+06	3.98581e+06	-	-	-	-
pme0282	165.02	77.04	166.027	C8H6O4	[M-H]-	Phthalic acid	Phenolic acids	Phenolic acids	88-99-3	2	388210	374221	384764	446384	481780	447564	498931	455889	413969	C01606	ko01100,ko02010	C01606	-
Lmsn015919	658.85	482.93	659.861	C6H18O24P6	[M-H]-	Phytic acid	Organic acids	Organic acids	83-86-3	2	31832.3	23100.9	24596	20233.9	22761.3	18545.8	31258.2	22895.2	24669.4	C01204	ko00562,ko01100,ko04070	C01204	-
mws2103	243.07	159.05	244.074	C14H12O4	[M-H]-	Piceatannol	Others	Stilbene	10083-24-6	2	133846	160807	136865	1.5217e+06	1.56637e+06	2.08726e+06	1.41134e+06	1.16683e+06	1.23458e+06	C05901	ko00945	C05901	-
Zmhn001746	405.12	243.07	406.126	C20H22O9	[M-H]-	Piceatannol-3'-O-glucoside*	Others	Stilbene	94356-26-0	2	1.72861e+07	1.87494e+07	1.98096e+07	5.98078e+06	7.41759e+06	6.0645e+06	1.10445e+07	1.07887e+07	1.43061e+07	-	-	-	-
Zmhn001970	389.12	227.08	390.132	C20H22O8	[M-H]-	Piceid (3,4',5-Trihydroxystilbene-3-O-glucoside)*	Others	Stilbene	27208-80-6	2	1.69073e+06	1.71018e+06	2.71597e+06	1.47853e+06	1.56925e+06	1.79328e+06	1.77932e+06	1.79001e+06	1.67884e+06	C10275	-	C10275	-
mws0789	255.07	151	256.074	C15H12O4	[M-H]-	Pinocembrin (Dihydrochrysin)	Flavonoids	Flavanones	480-39-7	1	32631.8	37903.3	40644.9	50159.1	48998.8	53274.6	47458	46448.1	44013.5	C09827	ko00941	C09827	-
mws0097	357.134	151.038	358.142	C20H22O6	[M-H]-	Pinoresinol*	Lignans and Coumarins	Lignans	487-36-5	2	136070	165469	214122	1.99069e+06	1.94352e+06	2.23368e+06	1.23842e+06	1.14693e+06	1.31016e+06	C05366	ko00999,ko01100,ko01110	C05366	-
Rfmb25702	561.2	357.13	562.205	C28H34O12	[M-H]-	Pinoresinol-4-O-(6''-acetyl)glucoside	Lignans and Coumarins	Lignans	-	1	5.40843e+06	6.48888e+06	5.63554e+06	1.45057e+06	1.10284e+06	1.49718e+06	3.63534e+06	3.68372e+06	3.52975e+06	-	-	-	-
pmn001378	519.19	357.14	520.194	C26H32O11	[M-H]-	Pinoresinol-4-O-glucoside	Lignans and Coumarins	Lignans	41607-20-9	1	4.22624e+06	3.97958e+06	3.46821e+06	5.93895e+06	4.94573e+06	5.69697e+06	2.81741e+06	5.19523e+06	4.63967e+06	C17529	-	C17529	-
Ysjp000315	130.1	56.05	129.079	C6H11NO2	[M+H]+	Pipecolic acid	Alkaloids	Piperidine alkaloids	535-75-1	2	2.4752e+07	2.59239e+07	2.48843e+07	2.64016e+07	2.44198e+07	2.97977e+07	2.49305e+07	2.72173e+07	2.36079e+07	-	-	-	-
Zbbp004112	521.26	131.04	520.252	C24H40O12	[M+H]+	Platanionoside C	Others	Others	-	1	691405	696837	745825	452605	355347	368123	521402	522638	468231	-	-	-	-
Zbbp005287	505.26	211.17	504.257	C24H40O11	[M+H]+	Platanionoside E	Others	Others	-	1	375485	149113	231825	151264	170851	123011	137280	113198	222030	-	-	-	-
MWS201414	230.11	70.07	229.106	C9H15N3O4	[M+H]+	Pro-Asn	Amino acids and derivatives	Amino acids and derivatives	107856-82-6	2	511234	535915	452892	1.08081e+06	1.04099e+06	937814	877587	902960	846686	-	-	-	-
Lcsp002236	358.2	70.07	357.19	C16H27N3O6	[M+H]+	Pro-Glu-Ile	Amino acids and derivatives	Amino acids and derivatives	-	1	132601	138292	179528	1.97929e+06	2.43878e+06	2.49324e+06	1.43721e+06	2.05245e+06	1.59091e+06	-	-	-	-
Lcsp001705	344.18	70.06	343.174	C15H25N3O6	[M+H]+	Pro-Ile-Asp*	Amino acids and derivatives	Amino acids and derivatives	-	1	166852	166852	166852	1.4843e+06	2.02431e+06	1.55595e+06	1.03786e+06	1.01669e+06	834258	-	-	-	-
Lcsp001156	357.21	183.15	356.206	C16H28N4O5	[M+H]+	Pro-Ile-Gln	Amino acids and derivatives	Amino acids and derivatives	-	2	5367.14	26835.7	5367.14	478684	515618	552302	353558	309969	332901	-	-	-	-
Lcsp001547	344.18	70.07	343.174	C15H25N3O6	[M+H]+	Pro-Leu-Asp*	Amino acids and derivatives	Amino acids and derivatives	-	1	215302	215302	215302	1.48548e+06	1.42641e+06	1.27366e+06	1.07651e+06	1.10173e+06	1.27318e+06	-	-	-	-
Lcsp001439	358.2	183.15	357.19	C16H27N3O6	[M+H]+	Pro-Leu-Glu	Amino acids and derivatives	Amino acids and derivatives	-	2	40279	49901.1	59005.9	968362	1.11237e+06	1.11686e+06	805118	779115	716947	-	-	-	-
Lcsp002508	330.2	70.06	329.195	C15H27N3O5	[M+H]+	Pro-Thr-Ile	Amino acids and derivatives	Amino acids and derivatives	-	1	287690	150758	241769	1.1212e+07	1.15167e+07	10252849	6.32145e+06	5.70949e+06	6.40105e+06	-	-	-	-
MWS201466	302.15	188.07	301.143	C16H19N3O3	[M+H]+	Pro-Trp	Amino acids and derivatives	Amino acids and derivatives	35310-39-5	2	6153.6	1230.72	1230.72	48280.1	62681.6	63126.4	37695.6	36006.2	49960.9	-	-	-	-
Lcsp003475	328.22	169.14	327.216	C16H29N3O4	[M+H]+	Pro-Val-Leu	Amino acids and derivatives	Amino acids and derivatives	-	2	68464	100648	63778.3	2.39551e+06	2.37568e+06	2.2546e+06	1.17808e+06	1.41202e+06	1.59624e+06	-	-	-	-
Lcsp002026	314.21	169.13	313.2	C15H27N3O4	[M+H]+	Pro-Val-Val	Amino acids and derivatives	Amino acids and derivatives	-	1	16196.8	30081.4	29894.7	1.86197e+06	1.82639e+06	1.98254e+06	1.13917e+06	1.21202e+06	1.1266e+06	-	-	-	-
Lcsp000522	213.12	70.07	212.116	C10H16N2O3	[M+H]+	Prolylproline	Amino acids and derivatives	Amino acids and derivatives	20488-28-2	2	364702	301821	267622	787772	573825	630998	636252	719639	622446	-	-	-	-
MWSHC2067	139.04	65.04	138.032	C7H6O3	[M+H]+	Protocatechualdehyde	Others	Aldehyde compounds	139-85-5	1	295525	274965	321177	970062	950909	855822	610389	782475	743930	C16700	ko00950	C16700	-
MWSmce501	167.04	108.02	168.042	C8H8O4	[M-H]-	Protocatechuic Acid Methyl Ester	Phenolic acids	Phenolic acids	2150-43-8	1	1.14625e+07	1.18434e+07	1.24144e+07	1.19417e+07	1.12895e+07	1.22192e+07	1.58246e+07	1.51991e+07	1.48805e+07	-	-	-	-
pmn001367	315.07	153.02	316.079	C13H16O9	[M-H]-	Protocatechuic acid-4-O-glucoside*	Phenolic acids	Phenolic acids	-	1	2.21835e+07	2.072e+07	2.05524e+07	1.33742e+07	1.31165e+07	1.32627e+07	1.98672e+07	1.771e+07	1.78317e+07	-	-	-	-
Zbqn006094	299.02	243.03	300.027	C15H8O7	[M-H]-	Pseudopurpurin(1,2,4-trihydroxy-3-carboxyanthraquinone)	Quinones	Anthraquinone	476-41-5	1	18423.7	18423.7	18423.7	126526	104381	115177	92332.8	92118.3	96851.5	C10394	-	C10394	-
Lahp001956	188.07	118.07	187.063	C11H9O2N	[M+H]+	Pyran[3,4-b]indole-2-ketone	Alkaloids	Plumerane	-	1	6.20108e+06	6.45544e+06	6.40424e+06	1.00164e+07	1.00715e+07	8.77631e+06	9.22445e+06	9.20148e+06	9.39155e+06	-	-	-	-
mws1358	109.03	81.03	110.037	C6H6O2	[M-H]-	Pyrocatechol	Phenolic acids	Phenolic acids	120-80-9	1	162701	162701	162701	1.54748e+06	1.5043e+06	1.78882e+06	813507	919458	979234	C00090	ko01100	C00090	-
mws4516	130.05	84.05	129.043	C5H7NO3	[M+H]+	Pyroglutamic acid	Amino acids and derivatives	Amino acids and derivatives	4042-36-8	1	948031	1.05304e+06	1.0579e+06	8.7477e+06	9.59879e+06	8.94362e+06	5.61945e+06	6.13961e+06	6.00714e+06	-	-	-	-
pme2954	303.05	137.02	302.043	C15H10O7	[M+H]+	Quercetin	Flavonoids	Flavonols	117-39-5	1	339444	95575.4	111041	928165	807147	870252	764723	697474	754305	C00389	ko00941,ko00944,ko01100,ko01110	C00389	-
Zmcp002666	627.14	303.05	626.148	C27H30O17	[M+H]+	Quercetin-3,7-Di-O-glucoside*	Flavonoids	Flavonols	6892-74-6	1	5.50949e+06	4.86947e+06	4.35854e+06	3.00704e+06	2.66471e+06	4.26128e+06	5.33267e+06	3.07234e+06	3.53495e+06	-	-	CM00611	MetMap115,MetMap116
Lmwp004293	935.25	303.05	934.238	C42H46O24	[M+H]+	Quercetin-3-O-(2'''-O-p-coumaroyl)sophoroside-7-O-glucoside	Flavonoids	Flavonols	-	2	61199.1	61191.7	66756.5	58420.5	50070.5	55631.1	63981.8	59809.8	59809.8	-	-	CM00652	MetMap115,MetMap116
HJAP127	757.22	303.05	756.211	C33H40O20	[M+H]+	Quercetin-3-O-(2''-O-Rhamnosyl)rutinoside	Flavonoids	Flavonols	55696-57-6	2	1.20614e+06	762328	626492	1.22566e+06	776299	571748	1.26083e+06	1.34549e+06	1.14491e+06	-	-	CM00625	MetMap115
pmp000596	627.16	465.1	626.148	C27H30O17	[M+H]+	Quercetin-3-O-(2''-O-galactosyl)glucoside	Flavonoids	Flavonols	56782-99-1	2	171560	365698	34312.1	620334	640302	522303	492542	693663	665637	-	-	CM00612	MetMap115
Lmbp002336	611.16	303.05	610.153	C27H30O16	[M+H]+	Quercetin-3-O-(2''-O-rhamnosyl)galactoside*	Flavonoids	Flavonols	-	1	1.21588e+07	9.92796e+06	1.00931e+07	5.00249e+06	454500	5.59837e+06	9.54695e+06	7.47675e+06	5.82702e+06	-	-	CM00599	MetMap115
Lmmp003091	611.16	303.05	610.153	C27H30O16	[M+H]+	Quercetin-3-O-(4''-O-glucosyl)rhamnoside*	Flavonoids	Flavonols	59262-54-3	1	3.62706e+06	3.55598e+06	4.81271e+06	3.92127e+06	3.48371e+06	3.36836e+06	3.21533e+06	3.43806e+06	3.60703e+06	C17563	-	C17563	MetMap116
Hmlp003068	627.15	303.05	626.148	C27H30O17	[M+H]+	Quercetin-3-O-(4''-glucosyl)glucoside; Meratin*	Flavonoids	Flavonols	27215-04-9	1	6.5995e+06	4.38717e+06	4.51911e+06	2.6215e+06	2.14665e+06	3.0636e+06	2.37692e+06	3.92269e+06	4.05064e+06	-	-	-	-
Zmsp002938	773.22	303.05	772.206	C33H40O21	[M+H]+	Quercetin-3-O-(6''-O-rhamnosyl)glucoside-7-O-glucoside*	Flavonoids	Flavonols	-	1	4.4006e+06	3.9062e+06	5.24019e+06	5.09895e+06	5.60317e+06	4.94382e+06	5.94086e+06	6.00928e+06	4.8219e+06	-	-	-	-
Lmfp002421	773.211	303.049	772.206	C33H40O21	[M+H]+	Quercetin-3-O-[rhamnosyl(1→2)glucosyl]-5-O-glucoside*	Flavonoids	Flavonols	-	1	5.90525e+06	6.1362e+06	6.30337e+06	4.49298e+06	5.40275e+06	5.52387e+06	5.70608e+06	5.81706e+06	5.82966e+06	-	-	CM00636	MetMap115,MetMap116
mws4183	433.08	300.03	434.085	C20H18O11	[M-H]-	Quercetin-3-O-arabinoside	Flavonoids	Flavonols	22255-13-6	2	616982	580281	673500	412143	450825	368774	561934	582043	477121	-	-	CM00560	MetMap116
mws0061	463.09	300.03	464.096	C21H20O12	[M-H]-	Quercetin-3-O-galactoside (Hyperin)	Flavonoids	Flavonols	482-36-0	1	3.55141e+07	3.27749e+07	3.90288e+07	3.51417e+07	3.7299e+07	2.98251e+07	4.29364e+07	3.97416e+07	3.80133e+07	C10073	-	C10073	MetMap115
mws0091	463.09	300.03	464.096	C21H20O12	[M-H]-	Quercetin-3-O-glucoside (Isoquercitrin)	Flavonoids	Flavonols	482-35-9	1	1.97279e+07	2.33282e+07	2.4495e+07	2.458e+07	2.47385e+07	2.42789e+07	2.7285e+07	2.38244e+07	2.90493e+07	C05623	ko00944,ko01100,ko01110	C05623	MetMap115
Lmsp004166	611.16	303.05	610.153	C27H30O16	[M+H]+	Quercetin-3-O-glucoside-7-O-rhamnoside*	Flavonoids	Flavonols	-	1	8.78851e+07	6.43011e+07	7.46573e+07	9.0792e+07	8.48935e+07	8.69869e+07	9.95921e+07	8.90329e+07	8.7941e+07	-	-	CM00600	MetMap115
Lmjp002461	611.16	303.05	610.153	C27H30O16	[M+H]+	Quercetin-3-O-neohesperidoside*	Flavonoids	Flavonols	29662-79-1	1	7.58163e+07	6.98368e+07	7.42032e+07	9.33738e+07	7.6822e+07	7.80316e+07	8.4457e+07	1.00888e+08	8.99324e+07	-	-	CM00601	MetMap115
pmn001583	609.15	300.03	610.153	C27H30O16	[M-H]-	Quercetin-3-O-robinobioside	Flavonoids	Flavonols	52525-35-6	1	1.01233e+06	1.31056e+06	1.12521e+06	839587	997511	1.04426e+06	868558	1.14795e+06	735485	-	-	CM00603	MetMap115
mws0059	609.15	301.04	610.153	C27H30O16	[M-H]-	Quercetin-3-O-rutinoside (Rutin)	Flavonoids	Flavonols	153-18-4	1	73109404	7.31537e+07	6.67605e+07	7.00572e+07	7.09996e+07	7.19936e+07	6.8426e+07	6.50225e+07	6.5919e+07	C05625	ko00944,ko01100,ko01110	C05625	MetMap115
Lmsp002982	773.21	303.05	772.206	C33H40O21	[M+H]+	Quercetin-3-O-sophoroside-7-O-rhamnoside*	Flavonoids	Flavonols	-	1	5.23346e+06	5.13683e+06	5.96795e+06	6.19623e+06	6.26561e+06	6.0989e+06	7.60335e+06	6.06238e+06	6.1646e+06	-	-	CM00633	MetMap115
Lmdp003509	435.09	303.06	434.085	C20H18O11	[M+H]+	Quercetin-3-O-xyloside (Reynoutrin)*	Flavonoids	Flavonols	549-32-6	1	603513	377049	448193	394838	345040	416183	477833	487320	444695	-	-	CM00561	MetMap116
mws0856	463.09	301.04	464.096	C21H20O12	[M-H]-	Quercetin-4'-O-glucoside (Spiraeoside)*	Flavonoids	Flavonols	20229-56-5	1	3.00754e+07	2.43052e+07	2.98147e+07	3.19635e+07	2.2148e+07	2.91197e+07	3.17513e+07	3.06418e+07	3.39397e+07	-	-	CM00567	MetMap116
Smgp004575	465.1	303.05	464.096	C21H20O12	[M+H]+	Quercetin-5-O-β-D-glucoside	Flavonoids	Flavonols	-	1	1.04196e+06	1.68027e+06	1.60572e+06	2.38947e+06	1.37056e+06	1.31677e+06	2.71447e+06	1.46127e+06	1.62435e+06	-	-	CM00568	MetMap116
mws1329	463.09	301.04	464.096	C21H20O12	[M-H]-	Quercetin-7-O-glucoside	Flavonoids	Flavonols	491-50-9	1	2.00615e+07	2.02528e+07	2.17821e+07	2.30738e+07	2.29685e+07	1.97631e+07	2.02491e+07	2.24316e+07	2.42407e+07	C12639	-	C12639	MetMap116
Zbsp004301	611.16	303.05	610.153	C27H30O16	[M+H]+	Quercetin-7-O-rutinoside*	Flavonoids	Flavonols	147714-62-3	1	8.27046e+07	6.90966e+07	6.70524e+07	7.89951e+07	8.40053e+07	7.96906e+07	9.28489e+07	8.20475e+07	7.74128e+07	-	-	CM00602	MetMap116
Lmmp002755	773.21	303.05	772.206	C33H40O21	[M+H]+	Quercetin-7-O-rutinoside-4'-O-glucoside	Flavonoids	Flavonols	-	1	1.11816e+07	1.22782e+07	7.09629e+06	8.00458e+06	1.14604e+07	5.90134e+06	9.31204e+06	1.0466e+07	1.19048e+07	-	-	CM00635	MetMap116
mws0277	191.06	85.03	192.063	C7H12O6	[M-H]-	Quinic Acid	Organic acids	Organic acids	77-95-2	2	6.78537e+06	6.89387e+06	7.15483e+06	5.59988e+06	5.18133e+06	5.85457e+06	5.07567e+06	6.26605e+06	6.73099e+06	C00296	ko00400,ko01100	C00296	-
Zblp003873	485.2	163.04	484.192	C23H32O11	[M+H]+	Rengyol-glucose-caffeoyl	Phenolic acids	Phenolic acids	-	2	178719	159639	141164	67128.6	57022.5	49666.1	112024	142290	113740	-	-	-	-
Zmhn001414	551.18	227.07	552.184	C26H32O13	[M-H]-	Resveratrol-3,5-di-O-glucoside	Others	Stilbene	-	2	222665	306034	177341	78033.8	96617.7	156598	182379	183391	182379	-	-	-	-
Zmdn004233	541.13	313.06	542.142	C27H26O12	[M-H]-	Resveratrol-4'-O-β-D-(6''-O-galloyl)-glucopyranoside	Others	Stilbene	64898-03-9	2	72396.1	72399.5	67952.7	77778.9	64543.6	78888.8	53466	77700.5	59921.3	-	-	-	-
Ypgn004474	389.12	227.07	390.132	C20H22O8	[M-H]-	Resveratroloside*	Others	Stilbene	38963-95-0	2	1.11402e+06	1.32407e+06	955951	285992	203559	240608	866888	886451	687278	-	-	-	-
Zbzp000519	156.1	110.07	155.095	C8H13NO2	[M+H]+	Retronecine	Alkaloids	Pyrrole alkaloids	480-85-3	2	1.98756e+07	2.01446e+07	2.12975e+07	1.62886e+07	1.7347e+07	1.81081e+07	1.91371e+07	1.82574e+07	1.91895e+07	-	-	-	-
HJAP120	625.166	317.066	624.169	C28H32O16	[M+H]+	Rhamnetin-3-O-Rutinoside*	Flavonoids	Flavonols	-	2	194461	169562	169562	218172	224102	151774	188532	221729	188555	-	-	CM00610	MetMap115
MWSmce317	257.08	241.05	258.089	C15H14O4	[M-H]-	Rhapontigenin*	Others	Stilbene	500-65-2	2	94924.2	100180	116867	349905	387067	396021	265769	283387	241063	-	-	-	-
mws0232	377.15	243.09	376.138	C17H20N4O6	[M+H]+	Riboflavin (Vitamin B2)	Others	Vitamin	83-88-5	1	1.32052e+06	1.14742e+06	1.19093e+06	472396	584312	588041	784716	851084	821152	C00255	ko00740,ko01100,ko01110,ko01240,ko02010	C00255	-
pmn001710	521.13	359.08	522.137	C24H26O13	[M-H]-	Rosmarinic acid-3'-O-glucoside	Phenolic acids	Phenolic acids	910028-78-3	2	40410.7	61809.7	86567	110103	55100.1	91865.1	182883	69156.2	180902	-	-	-	-
Ymmg000006	281.14	123.08	282.147	C15H22O5	[M-H]-	Rugosic acid A	Others	Others	-	1	90332.2	139368	128474	139304	140223	131833	121136	135291	166026	-	-	-	-
MWSslk148	611.16	303.06	664.185	C27H36O19	[M-3H2O+H]+	Rutin Trihydrate	Flavonoids	Flavanols	207671-50-9	2	8.50371e+07	7.70545e+07	6.74194e+07	8.36123e+07	7.64083e+07	7.93891e+07	9.14542e+07	7.96384e+07	8.26252e+07	-	-	-	-
Lmqn000351	325.11	59.01	326.121	C12H22O10	[M-H]-	Rutinose	Others	Saccharides	90-74-4	2	2.90258e+06	3.61237e+06	3.73435e+06	4.01719e+06	3.79735e+06	3.77008e+06	3.78562e+06	3.48465e+06	3.2303e+06	C08247	-	C08247	-
mws0582	322.11	130.05	321.099	C11H19N3O6S	[M+H]+	S-(Methyl)glutathione	Amino acids and derivatives	Amino acids and derivatives	2922-56-7	2	8.35534e+06	7.58375e+06	9.43832e+06	2.90783e+07	5.06813e+07	3.68289e+07	3.27203e+07	3.19053e+07	3.3025e+07	C11347	-	C11347	-
Zmdp000972	136.04	91.05	135.035	C4H9NO2S	[M+H]+	S-Methyl-L-cysteine	Amino acids and derivatives	Amino acids and derivatives	1187-84-4	2	7.00707e+06	8.1873e+06	6.56951e+06	4.92132e+06	6.22762e+06	5.57692e+06	6.94848e+06	6.22801e+06	5.88165e+06	C22040	ko02010	C22040	-
WaYn003861	327.11	123.04	328.116	C15H20O8	[M-H]-	Salicin 6'-Acetate	Phenolic acids	Phenolic acids	19764-02-4	2	156192	250456	216622	48317.9	61336.1	59356.3	101746	112413	118309	-	-	-	-
Lmgn001670	137.03	108.02	138.032	C7H6O3	[M-H]-	Salicylic acid	Phenolic acids	Phenolic acids	69-72-7	1	158905	164462	170015	960993	953958	837753	624485	597753	622261	C00805	ko00996,ko01100,ko01110,ko04075	C00805	-
pmp000822	423.18	367.12	422.173	C25H26O6	[M+H]+	Sanggenol I	Flavonoids	Other Flavonoids	202526-54-3	2	17628	21722.4	17241.7	42085.7	24824.9	31119.4	25747.7	33763.8	26163.4	-	-	-	-
Lmtp004146	275.09	107.05	274.084	C15H14O5	[M+H]+	Santalin	Others	Ketone compounds	7400-10-4	1	3.61938e+06	3.77257e+06	3.65927e+06	3.60257e+06	2.67125e+06	3.64466e+06	3.82154e+06	3.37962e+06	3.48868e+06	-	-	-	-
MWSHC20155	191.04	176.01	192.042	C10H8O4	[M-H]-	Scopoletin (7-Hydroxy-6-methoxycoumarin)	Lignans and Coumarins	Coumarins	92-61-5	2	526907	635216	594176	7.18886e+06	7.1323e+06	6.49738e+06	4.81929e+06	5.0632e+06	5.04788e+06	C01752	ko00999,ko01110	C01752	-
Hmbp002498	487.14	193.05	486.137	C21H26O13	[M+H]+	Scopoletin-7-O-xylosyl(1→6)glucoside*	Lignans and Coumarins	Coumarins	-	1	646295	1.1221e+06	1.01486e+06	210120	150067	284469	670599	411530	600098	-	-	-	-
Lmdp006732	301.07	258.05	300.063	C16H12O6	[M+H]+	Scutellarein-4'-methyl ether (5,6,7-Trihydroxy-4'-methoxyflavone)	Flavonoids	Flavones	6563-66-2	1	7447.75	7036.28	9009.11	19965.7	19355.9	12968.3	24735.7	26569.6	26292.3	-	-	-	-
Lmtn003096	523.22	361.14	524.226	C26H36O11	[M-H]-	Secoisolariciresinol 4-O-glucoside	Lignans and Coumarins	Lignans	-	2	414680	386164	236458	196581	269574	283944	201997	215621	273290	-	-	-	-
Hmcn000192	209.07	59.01	210.074	C7H14O7	[M-H]-	Sedoheptulose	Others	Saccharides	3019-74-7	1	1.97922e+06	1.42859e+06	1.75021e+06	1.46154e+06	1.22877e+06	1.23012e+06	1.33932e+06	1.58175e+06	1.54394e+06	C02076	ko00710,ko01100	C02076	-
Zmcp102201	205.09	149.02	204.079	C12H12O3	[M+H]+	Senkyunolide B*	Others	Lactones	93236-67-0	1	1.45634e+07	1.50501e+07	1.50004e+07	1.44418e+07	1.45601e+07	1.48947e+07	1.44169e+07	1.49799e+07	1.42733e+07	C09921	-	C09921	-
Zmcp102202	205.086	149.023	204.079	C12H12O3	[M+H]+	Senkyunolide C*	Others	Lactones	-	1	1.75329e+07	1.9503e+07	1.90344e+07	1.89476e+07	1.79856e+07	1.86468e+07	1.78148e+07	1.86026e+07	1.93594e+07	-	-	-	-
Lcsp001896	310.14	166.09	309.132	C14H19N3O5	[M+H]+	Ser-Gly-Phe	Amino acids and derivatives	Amino acids and derivatives	-	1	12847.3	15179.6	19244.3	432870	410397	760877	406131	229614	259246	-	-	-	-
Lcsp001096	333.18	173.13	332.17	C13H24N4O6	[M+H]+	Ser-Ile-Asn	Amino acids and derivatives	Amino acids and derivatives	-	2	60812.2	51692.4	59160.6	493082	539565	570114	337017	313837	295913	-	-	-	-
Lcsp003090	332.22	173.13	331.211	C15H29N3O5	[M+H]+	Ser-Leu-Leu	Amino acids and derivatives	Amino acids and derivatives	10329-74-5	2	975087	799448	1.20697e+06	1.26183e+06	1.27739e+06	1.32031e+06	1.05447e+06	1.0297e+06	1.05377e+06	-	-	-	-
Lcsp002417	318.2	159.11	317.195	C14H27N3O5	[M+H]+	Ser-Val-Leu	Amino acids and derivatives	Amino acids and derivatives	-	1	438306	336366	327679	2.33243e+06	2.84449e+06	2.70104e+06	1.1939e+06	1.77294e+06	1.72011e+06	-	-	-	-
Lmmp002463	625.18	317.07	624.169	C28H32O16	[M+H]+	Sexangularetin-3-O-glucoside-7-O-rhamnoside*	Flavonoids	Flavonols	-	2	149566	99390.8	115320	123310	118759	94769.8	126739	150710	134729	-	-	-	-
Zmln002252	223.03	149.03	224.032	C10H8O6	[M-H]-	Sideretin (5,7,8-Trihydroxy-6-methoxycoumarin)	Lignans and Coumarins	Coumarins	-	2	61532.1	45671.5	37589.7	346642	342712	417745	255039	229745	199354	C22007	ko00999,ko01110	C22007	-
mws4085	223.06	193.02	224.069	C11H12O5	[M-H]-	Sinapic acid	Phenolic acids	Phenolic acids	530-59-6	1	44219.9	37876.9	50852.4	345529	399458	356391	246131	246393	236108	C00482	ko00940,ko01100,ko01110	C00482	-
Lhqp101805	325.09	163.04	324.084	C15H16O8	[M+H]+	Skimmin (7-Hydroxycoumarin-7-O-glucoside)	Lignans and Coumarins	Coumarins	93-39-0	1	1.20839e+06	1.33532e+06	1.14078e+06	165333	728596	120292	882996	1.01687e+06	905511	-	-	-	-
pmn001743	685.23	523.18	686.242	C31H42O17	[M-H]-	Specnuezhenide	Phenolic acids	Phenolic acids	39011-92-2	2	82594.1	40898	61903.5	77922.9	68486.6	52969.9	90028.3	54701.7	44558.9	-	-	-	-
Lmlp002765	229.12	201.13	228.115	C15H16O2	[M+H]+	Stilbostemin B; 3,5-Dihydroxy-4-Methylbibenzyl	Others	Stilbene	162411-67-8	2	21754.8	15860.5	18645.3	17818.1	21802.2	23191.1	19427.1	16652.3	19594.5	-	-	-	-
Wdgp004715	323.18	291.15	322.168	C20H22N2O2	[M+H]+	Strictamine	Alkaloids	Alkaloids	6475-05-4	2	33126.6	54104.8	70107.2	62928.4	35339	48583.7	55211	59547.4	63439	-	-	-	-
mws0192	117.02	73.03	118.027	C4H6O4	[M-H]-	Succinic acid*	Organic acids	Organic acids	110-15-6	1	3.17127e+07	3.02929e+07	3.08509e+07	4.53108e+07	4.84808e+07	5.05724e+07	4.86396e+07	4.25203e+07	4.52797e+07	C00042	ko00020,ko00190,ko00250,ko00310,ko00350,ko00360,ko00620,ko00630,ko00640,ko00650,ko00760,ko00920,ko01100,ko01110,ko01200	C00042	-
pme3337	384.12	252.07	383.108	C14H17N5O8	[M+H]+	Succinyladenosine	Nucleotides and derivatives	Nucleotides and derivatives	4542-23-8	1	2.20911e+06	2.22357e+06	2.15238e+06	6.48353e+06	6.42144e+06	6.39711e+06	4.46542e+06	4.45674e+06	4.97879e+06	-	-	-	-
MWS20152	417.16	402.1	418.163	C22H26O8	[M-H]-	Syringaresinol	Lignans and Coumarins	Lignans	21453-71-4	2	12072.8	16298.1	19786.1	12989	10286.2	14968.1	16839.6	24183.5	18049.8	C10889	-	C10889	-
Rfmb26201	621.22	417.16	622.226	C30H38O14	[M-H]-	Syringaresinol-4'-O-(6''-acetyl)glucoside	Lignans and Coumarins	Lignans	-	2	995398	1.03591e+06	1.09226e+06	329889	312461	386900	805801	652973	701249	-	-	-	-
Yamn004825	579.2	339.12	580.216	C28H36O13	[M-H]-	Syringaresinol-4'-O-glucoside	Lignans and Coumarins	Lignans	-	2	148276	94945.2	114280	78233.3	49857.7	45105.2	114280	90995.1	94735.4	-	-	-	-
MWSHC2047	579.21	417.16	580.216	C28H36O13	[M-H]-	Syringaresinol-4'-O-glucoside; Acanthoside B	Lignans and Coumarins	Lignans	7374-79-0	2	405486	438014	367539	701369	728458	771939	700380	634332	530167	C10890	-	C10890	-
Lmsp004721	625.18	317.07	624.169	C28H32O16	[M+H]+	Tamarixetin-3-O-glucoside-7-O-rhamnoside*	Flavonoids	Flavonols	-	2	105045	122184	102760	131304	103919	127876	95910.3	163710	118741	-	-	-	-
mws0044	303.05	125.02	304.058	C15H12O7	[M-H]-	Taxifolin(Dihydroquercetin)	Flavonoids	Flavanonols	480-18-2	1	2.05885e+07	2.14076e+07	2.09336e+07	3.5596e+07	3.54286e+07	3.52926e+07	3.0842e+07	3.09701e+07	3.24431e+07	C01617	ko00941,ko01100,ko01110	C01617	-
pme0281	165.02	121.03	166.027	C8H6O4	[M-H]-	Terephthalic acid*	Phenolic acids	Phenolic acids	100-21-0	2	5.64839e+06	2.19117e+06	2.00848e+06	2.13453e+06	6.12162e+06	6.0385e+06	5.8689e+06	5.55675e+06	5.70083e+06	C06337	ko01100	C06337	-
Lmhn002437	153.02	109.03	154.027	C7H6O4	[M-H]-	Terreic acid	Others	Ketone compounds	121-40-4	1	8.2515e+06	8.45246e+06	7.94836e+06	8.7387e+07	8.33993e+07	8.39482e+07	6.17561e+07	5.64172e+07	5.85555e+07	-	-	-	-
Wcdp005264	246.24	88.08	245.236	C14H31NO2	[M+H]+	Tetradecasphinganine	Others	Others	-	1	3.7728e+06	3.84043e+06	5.04948e+06	3.96733e+06	2.77384e+06	4.37905e+06	3.96164e+06	4.34431e+06	3.93563e+06	-	-	-	-
Wcfp007836	302.3	88.08	301.298	C18H39NO2	[M+H]+	Tetradecyldiethanolamine	Alkaloids	Alkaloids	18924-66-8	1	1.78949e+06	1.50778e+06	1.96921e+06	2.05277e+06	1.30862e+06	2.08815e+06	1.92812e+06	2.00814e+06	1.93442e+06	-	-	-	-
Wmsn000960	785.25	353.09	786.258	C35H46O20	[M-H]-	Teupolioside	Amino acids and derivatives	Amino acids and derivatives	143617-02-1	1	388641	381365	400914	273729	277277	325045	273729	358816	329412	-	-	-	-
MWS201394	283.13	136.08	282.122	C13H18N2O5	[M+H]+	Thr-Tyr	Amino acids and derivatives	Amino acids and derivatives	145295-02-9	1	9579.4	47897	9579.4	564882	525127	618718	355724	315360	375452	-	-	-	-
Lmgn007652	329.23	211.13	330.241	C18H34O5	[M-H]-	Tianshic acid	Organic acids	Organic acids	-	2	5.84877e+06	5.49541e+06	5.3146e+06	7.44355e+06	7.53281e+06	7.4141e+06	7.10475e+06	6.65906e+06	6.32095e+06	-	-	-	-
Hmln003169	387.14	329.14	388.152	C21H24O7	[M-H]-	Trachelogenin	Lignans and Coumarins	Lignans	34209-69-3	2	176588	178703	187268	253218	245931	290242	217527	231578	199278	C10891	-	C10891	-
HX1151	229.09	107.05	228.079	C14H12O3	[M+H]+	Trans resveratrol	Others	Stilbene	-	2	90326.8	107992	55880.1	1.14966e+06	1.30363e+06	1.15693e+06	785562	783598	766735	-	-	-	-
MWS0434	287.2	269.21	288.209	C19H28O2	[M-H]-	Trans-dehydrorosinone	Others	Ketone compounds	53-43-0	2	1967.7	7314.98	6440.19	105822	123009	112424	74246.8	73687.6	66823.5	-	-	-	-
mws0920	301.04	151	302.043	C15H10O7	[M-H]-	Tricetin (5,7,3',4',5'-Pentahydroxyflavone)	Flavonoids	Flavones	520-31-0	2	37759.6	43149.6	37268.5	157993	58036.5	104090	144241	139780	119332	C10192	ko00941	C10192	-
MWS5231	243.16	181.16	244.167	C13H24O4	[M-H]-	Tridecanedioic acid	Lipids	Free fatty acids	505-52-2	1	74724.3	67137.4	70249.5	110321	110620	116861	92161.3	92462.5	83271.3	-	-	-	-
mws1172	445.11	283.06	446.121	C22H22O10	[M-H]-	Trifolirhizin (Maackiain-3-O-glucoside)	Flavonoids	Isoflavones	6807-83-6	2	26035.7	75354.8	88891.3	45280.7	53081.3	81591.2	108544	86150.7	47955.5	C10538	ko00943	C10538	-
pme2268	138.06	94.07	137.048	C7H7NO2	[M+H]+	Trigonelline	Alkaloids	Pyridine alkaloids	535-83-1	1	4.52415e+07	4.3733e+07	3.76939e+07	4.14383e+07	3.85999e+07	3.67988e+07	3.83734e+07	4.43524e+07	4.11813e+07	C01004	ko00960	C01004	-
Zmzp000145	189.16	84.08	188.153	C9H20N2O2	[M+H]+	Trimethyllysine	Amino acids and derivatives	Amino acids and derivatives	23284-33-5	2	4.89057e+06	4.4616e+06	5.04308e+06	7.86286e+06	8.58379e+06	8.5337e+06	6.4251e+06	5.92394e+06	6.50772e+06	C03793	ko00310,ko01100	C03793	-
Lmyjn03753	165.06	103.06	166.063	C9H10O3	[M-H]-	Tropic acid	Organic acids	Organic acids	552-63-6	2	48287.9	21798	25254	5.50009e+07	5.7619e+07	5.76447e+07	3.41824e+07	3.60512e+07	3.24951e+07	-	-	-	-
Zbqp002380	295.16	136.08	294.158	C15H22N2O4	[M+H]+	Tyrosylleucine	Amino acids and derivatives	Amino acids and derivatives	17355-10-1	2	1.10971e+06	1.42292e+06	1.24184e+06	3.85767e+06	3.88425e+06	3.79577e+06	2.53739e+06	2.91431e+06	2.79573e+06	-	-	-	-
MWSprf097	352.18	120.08	351.168	C18H25NO6	[M+H]+	USaramine	Alkaloids	Alkaloids	15503-87-4	2	494827	296861	411185	1.38019e+06	1.44916e+06	1.33524e+06	930859	1.03026e+06	1.16812e+06	C10413	-	C10413	-
MWS1900	215.13	153.13	216.136	C11H20O4	[M-H]-	Undecanedioic acid	Lipids	Free fatty acids	1852-04-6	1	24205.8	31249.2	34523.1	137707	126483	159884	92038.2	83013.4	93622.1	-	-	-	-
mws0752	185.15	185.16	186.162	C11H22O2	[M-H]-	Undecylic Acid	Lipids	Free fatty acids	112-37-8	2	835931	861385	801380	1.00694e+06	1.06139e+06	971129	755766	715345	714006	C17715	-	C17715	-
pmb2922	565.05	323.03	566.055	C15H24N2O17P2	[M-H]-	Uridine 5'-diphospho-D-glucose	Nucleotides and derivatives	Nucleotides and derivatives	133-89-1	1	1.0372e+07	9.97729e+06	9.89213e+06	1.42079e+06	1.24947e+06	1.31505e+06	4.99221e+06	6.59016e+06	5.68492e+06	C00029	ko00040,ko00052,ko00053,ko00500,ko00520,ko00524,ko00561,ko00908,ko01100,ko01110,ko01240,ko01250	C00029	-
Lmqn000780	606.08	384.98	607.082	C17H27N3O17P2	[M-H]-	Uridine 5'-diphospho-N-acetylglucosamine	Nucleotides and derivatives	Nucleotides and derivatives	528-04-1	1	89088.9	120262	138364	56375.5	43072.3	40042.5	89845.5	96483.5	76470.7	C00043	ko00520,ko00524,ko01100,ko01250	C00043	-
Zmfn000481	535.04	323.03	536.044	C14H22N2O16P2	[M-H]-	Uridine-5'-Diphosphate-D-Xylose	Nucleotides and derivatives	Nucleotides and derivatives	3616-06-6	2	1.44962e+06	1.38756e+06	1.23148e+06	36417.8	23994.5	61775.1	532312	409198	766204	C00190	ko00520,ko00908,ko01100,ko01250	C00190	-
Labn005411	521.2	89.02	522.21	C26H34O11	[M-H]-	Urolignoside	Lignans and Coumarins	Lignans	131723-83-6	2	84812	102002	77589.1	8982.53	44912.7	8982.53	48142.3	55017.6	50432	-	-	-	-
Lcsp001751	346.2	185.16	345.19	C15H27N3O6	[M+H]+	Val-Ile-Asp	Amino acids and derivatives	Amino acids and derivatives	-	1	74017.3	63989.1	43264.1	425437	569881	482050	382129	421089	374771	-	-	-	-
Lcsp002568	330.24	185.16	329.231	C16H31N3O4	[M+H]+	Val-Ile-Val	Amino acids and derivatives	Amino acids and derivatives	-	1	192097	98490.7	142782	632611	686725	665844	615002	508464	386391	-	-	-	-
MWS201445	215.14	116.07	214.132	C10H18N2O3	[M+H]+	Val-Pro	Amino acids and derivatives	Amino acids and derivatives	20488-27-1	1	336750	402464	388987	1.81987e+07	1.63443e+07	1.79156e+07	1.15659e+07	1.13456e+07	9.44448e+06	-	-	-	-
Lcsp001100	332.18	171.15	331.174	C14H25N3O6	[M+H]+	Val-Val-Asp	Amino acids and derivatives	Amino acids and derivatives	-	2	72348.7	62699.9	62947.1	502015	523099	550034	397418	319486	345184	-	-	-	-
Lcsp003681	330.24	199.14	329.231	C16H31N3O4	[M+H]+	Val-Val-Leu	Amino acids and derivatives	Amino acids and derivatives	-	2	28276.6	7701.69	36365.3	87381.5	64262.8	53865.7	24115.9	51403.6	47641.6	-	-	-	-
Zmtn001661	315.11	153.02	316.116	C14H20O8	[M-H]-	Vanilloloside	Phenolic acids	Phenolic acids	74950-96-2	2	2.44286e+07	2.08203e+07	2.16734e+07	1.46053e+07	1.39111e+07	1.38068e+07	1.94408e+07	1.86509e+07	1.90919e+07	-	-	-	-
Zmjp000966	268.11	136.06	267.097	C10H13N5O4	[M+H]+	Vidarabine	Nucleotides and derivatives	Nucleotides and derivatives	5536-17-4	1	7.45952e+07	8.29574e+07	7.26223e+07	770398	799591	895872	3.64431e+07	3.77431e+07	3.52655e+07	-	-	-	-
pme3227	579.17	433.11	578.164	C27H30O14	[M+H]+	Vitexin-2''-O-rhamnoside	Flavonoids	Flavones	64820-99-1	2	697006	798783	816818	633853	501162	574663	498790	734365	742099	C12628	ko00944	C12628	-
Qmzp101901	487.14	193.05	486.137	C21H26O13	[M+H]+	Zanthoxyloside*	Lignans and Coumarins	Coumarins	-	1	1.27971e+06	1.01468e+06	1.58473e+06	679286	1.09553e+06	1.65224e+06	1.37221e+06	1.8203e+06	2.89256e+06	-	-	-	-
MWS20185	295.19	137.06	294.183	C17H26O4	[M+H]+	[6]-Gingerol	Phenolic acids	Phenolic acids	23513-14-6	1	88595.2	67347.9	42989.1	564787	532756	609358	376310	361311	345588	C10462	ko00945,ko01110	C10462	-
HX1362	179.03	123.04	178.027	C9H6O4	[M+H]+	aesculetine	Lignans and Coumarins	Coumarins	-	1	629180	663124	696971	4.18426e+06	4.41939e+06	4.77137e+06	2.74079e+06	2.63106e+06	2.84769e+06	-	-	-	-
Hahp000801	118.08	72.08	117.079	C5H11NO2	[M+H]+	alanine betaine	Alkaloids	Alkaloids	-	1	3.04122e+07	29680882	3.05103e+07	5.7795e+07	6.29298e+07	6.17188e+07	4.7387e+07	4.34081e+07	4.77527e+07	-	-	-	-
Wafn011571	295.23	195.14	296.235	C18H32O3	[M-H]-	alpha-Hydroxylinoleic acid*	Lipids	Free fatty acids	57818-44-7	1	2.58425e+06	2.4579e+06	2.52732e+06	3.83124e+06	3.94731e+06	3.98507e+06	3.36307e+06	3.40649e+06	3.3222e+06	-	-	-	-
Yxxp003829	346.26	346.26	345.252	C18H35NO5	[M+H]+	broussonetinine A	Alkaloids	Alkaloids	-	1	1.62246e+06	1.86556e+06	1.77156e+06	1.57099e+06	1.51946e+06	1.31247e+06	1.8366e+06	1.75168e+06	1.48609e+06	-	-	-	-
Zajn002491	451.12	289.07	452.132	C21H24O11	[M-H]-	catechin-4-β-D-galactopyranoside*	Flavonoids	Flavanols	-	1	686256	729310	671685	596024	672834	610874	608611	712183	628924	-	-	-	-
Zazp002547	205.1	146.06	204.09	C11H12N2O2	[M+H]+	cyclo-(Gly-Phe)	Amino acids and derivatives	Amino acids and derivatives	10125-07-2	2	1.49442e+06	1.65739e+06	1.78029e+06	2.72313e+06	2.64652e+06	2.75208e+06	2.37842e+06	2.29518e+06	2.17577e+06	-	-	-	-
Wbmp002794	434.18	272.13	433.174	C22H27NO8	[M+H]+	demethylcoclaurine-glucose	Alkaloids	Alkaloids	-	2	6.70636e+07	7.13581e+07	6.40024e+07	4.32048e+07	4.46283e+07	4.49183e+07	5.69431e+07	6.34677e+07	6.55791e+07	-	-	-	-
HX1349	133.05	69.04	132.042	C5H8O4	[M+H]+	dihydro-4-hydroxy-5-hydroxymethyl-2(3H)-furanone	Others	Others	-	2	498576	519152	547700	588731	617492	576242	669902	649307	645818	-	-	-	-
Lskp211385	357.13	307.09	356.126	C20H20O6	[M+H]+	dihydrosesamin*	Lignans and Coumarins	Lignans	-	1	60881.6	57480.1	62015.9	31313.2	43490.6	44066.8	51973.7	51598	50293.7	-	-	-	-
Zapn004520	419.13	257.08	420.142	C21H24O9	[M-H]-	gnetifolin E	Others	Stilbene	140671-07-4	2	105636	104959	77279.1	1.39028e+06	1.03892e+06	911820	626152	683364	739253	-	-	-	-
Zbqp002414	261.15	132.1	260.137	C11H20N2O5	[M+H]+	h-gamma-Glu-leu-oh	Amino acids and derivatives	Amino acids and derivatives	-	2	13167.7	13167.7	13167.7	136634	121308	135358	65838.3	89376.9	83585.6	-	-	-	-
Zmcn004206	771.18	609.14	772.185	C36H36O19	[M-H]-	kaempferol-3-caffeoyldiglucoside	Flavonoids	Flavonols	-	2	482582	587401	525559	630947	626330	566818	685442	469971	566763	-	-	CM00509	MetMap113
Lcsp013328	324.29	62.06	323.282	C20H37NO2	[M+H]+	linoleoyl ethanolamine	Lipids	LPE	68171-52-8	1	127533	116595	121089	678291	730211	695543	442449	471365	425636	-	-	-	-
Zasp102439	118.06	91.05	117.058	C8H7N	[M+H]+	m-Aminophenylacetylene	Alkaloids	Alkaloids	54060-30-9	1	1.12499e+06	942284	990642	1.33758e+06	1.16762e+06	1.29404e+06	1.2422e+06	1.15946e+06	1.19509e+06	-	-	-	-
Wbjp001169	221.09	130.06	220.085	C11H12N2O3	[M+H]+	o-Carboxy-5-hydroxytryptamine	Alkaloids	Alkaloids	-	1	2.646e+06	2.94052e+06	2.98742e+06	2.52955e+06	2.43933e+06	2.14327e+06	2.56599e+06	2.42656e+06	2.862e+06	-	-	-	-
mws1024	147.05	129.03	148.052	C9H8O2	[M-H]-	p-Coumaraldehyde	Phenolic acids	Phenolic acids	2538-87-6	2	77962.3	84157	66762.4	142634	119960	95057.6	119963	97035.8	88027.9	C05608	ko00940,ko01100,ko01110	C05608	-
Zbqn001255	130.09	88.04	131.095	C6H13NO2	[M-H]-	propyl-L-alanine	Amino acids and derivatives	Amino acids and derivatives	-	1	43805.5	43805.5	43805.5	395390	374863	388487	244646	225180	219027	-	-	-	-
Zmcp102703	521.2	131.05	520.194	C26H32O11	[M+H]+	saikolignanoside D*	Lignans and Coumarins	Lignans	-	1	710419	794641	790659	424076	383876	414301	638132	640649	538269	-	-	-	-
MWSHC2041	579.171	271.062	578.164	C27H30O14	[M+H]+	sophorabioside*	Flavonoids	Isoflavones	2945-88-2	2	309401	277476	291135	153322	336701	48313.5	263735	344795	302554	-	-	-	-
Zamn00402	179.056	59.0139	180.063	C6H12O6	[M-H]-	sorbose*	Others	Saccharides	3615-56-3	1	8.08026e+07	7.58857e+07	7.8584e+07	8.41894e+07	7.60296e+07	7.63782e+07	77711589	7.71303e+07	8.5251e+07	C01452	-	C01452	-
Hahn002315	579.21	417.16	580.216	C28H36O13	[M-H]-	syringaresinol-4-O-β-D-glucopyranoside	Lignans and Coumarins	Lignans	-	1	320311	296583	334298	605826	631918	572077	618975	521407	614726	-	-	-	-
Wbjp001317	203.08	130.07	202.074	C11H10N2O2	[M+H]+	vasicinone	Alkaloids	Alkaloids	486-64-6	2	513408	517786	478031	445615	436933	412888	460027	446346	541259	-	-	-	-
Lahn002816	471.11	177.02	472.122	C20H24O13	[M-H]-	xylosyl -5-hydroxychromone-7-O-β-D-glucoside	Others	Chromone	-	2	4.11501e+06	3.67054e+06	3.67358e+06	1.51144e+06	1.36804e+06	1.26869e+06	2917473	3.01107e+06	2.70581e+06	-	-	-	-
Wbmp002283	146.06	118.06	145.053	C9H7NO	[M+H]+	Α-hydroxyquinoline	Alkaloids	Alkaloids	-	1	297636	329657	316936	463765	365407	402530	390905	364283	396749	-	-	-	-
mws0367	277.22	277.22	278.225	C18H30O2	[M-H]-	α-Linolenic Acid*	Lipids	Free fatty acids	463-40-1	1	5.21127e+07	5.20153e+07	4.91314e+07	9.09174e+07	8.60633e+07	8.62747e+07	7.4553e+07	6.75955e+07	7.14401e+07	C06427	ko00592,ko01040,ko01100,ko01110	C06427	-
Zbln001290	331.1	151.04	332.111	C14H20O9	[M-H]-	β-Hydroxy-(3,4-dihydroxyphenylethanolyl)-glucoside	Phenolic acids	Phenolic acids	-	2	46742.1	72094.4	84460.1	9070.81	9070.81	9070.81	45354.1	48459.1	71888.1	-	-	-	-
mws0675	335.06	123.06	334.057	C11H15N2O8P	[M+H]+	β-Nicotinamide mononucleotide	Nucleotides and derivatives	Nucleotides and derivatives	1094-61-7	2	2.50564e+06	2.65203e+06	2.51196e+06	2.56427e+06	2.57615e+06	2.69098e+06	2.41195e+06	2.56316e+06	2.4973e+06	C00455	ko00760,ko01100	C00455	-
pme3011	104.07	69.03	103.063	C4H9NO2	[M+H]+	γ-Aminobutyric acid	Organic acids	Organic acids	56-12-2	2	1.20308e+07	1.2177e+07	1.217e+07	2.07509e+07	1.9039e+07	1.9361e+07	1.69792e+07	1.57362e+07	1.5917e+07	C00334	ko00250,ko00330,ko00410,ko00650,ko00760,ko01100	C00334	-
mws0366	277.22	277.22	278.225	C18H30O2	[M-H]-	γ-Linolenic Acid*	Lipids	Free fatty acids	506-26-3	1	5.76451e+07	5.60089e+07	5.70669e+07	9.48252e+07	8.87122e+07	9.28762e+07	8.06743e+07	7.35283e+07	7.49068e+07	C06426	ko00591,ko01040,ko01100	C06426	-
